# Supplementary material for: Identification of Potential Binders of Mtb Universal Stress Protein (Rv1636) Through an in silico Approach and Insights Into Compound Selection for Experimental Validation
Source: Front Mol Biosci. 2021 May 3;8:599221. doi: 10.3389/fmolb.2021.599221 (PMC8126637; doi:10.3389/fmolb.2021.599221)
Supplement: Supplementary Table 1 — EDIA report for cAMP and the binding site residues in chain C of 5AHW. [file Table_1.XLSX]

## Sheet: Index
Identification of potential binders of Mtb Universal Stress Protein (Rv1636) through an in silico approach and insights into compound selection for experimental validation Sohini Chakraborti1, Avipsa Bose2, Moubani Chakraborty2, Narayanaswamy Srinivasan1*, Sandhya S. Visweswariah2* 1Molecular Biophysics Unit, Indian Institute of Science, Bengaluru, Karnataka 560012, India 2Department of Molecular…
This excel workbook contains five supplementary tables as mentioned below.
			Table S1:	EDIA report for cAMP and the binding site residues in chain C of 5AHW
			Table S2:	Geometric criteria used for detecting non-covalent interactions between protein and the docked ligands
			Table S3:	Docking and Prime-MMGBSA results with molecular properties of top 100 compounds screened from the ChEMBL library
			Table S4:	Docking and Prime-MMGBSA results of compounds from secondary library
			Table S5:	Chemical similarity (expressed as Tanimoto coefficients) matrix of top 100 compounds from ChEMBL library

## Sheet: Table_S1
Table S1: EDIA report for cAMP and the binding site residues in chain C of 5AHW
Name	ID	Chain	EDIAm	% atoms in well-resolved substructures	Mean B factor	# occupancy below 1
VAL	9	C	0.88	71	38.36	0
GLY	10	C	0.94	100	34.25	0
THR	11	C	0.91	86	38.63	0
ASP	12	C	0.98	100	38.76	0
SER	14	C	0.99	100	45.21	0
SER	16	C	1.02	100	43.87	0
SER	17	C	1	100	40.32	0
ALA	20	C	0.93	80	38.14	0
ALA	38	C	0.9	60	40.6	0
THR	39	C	0.97	100	39.56	0
ALA	40	C	0.94	80	40.23	0
TYR	41	C	0.87	92	49.11	0
MET	61	C	0.89	63	57.62	0
PRO	95	C	1.03	100	34.72	0
LEU	99	C	0.9	75	34.34	0
VAL	112	C	1.01	100	34.03	0
VAL	113	C	0.68	71	33.49	4
GLY	114	C	0.99	100	33.98	0
ASN	115	C	1	100	36.33	0
VAL	116	C	0.89	71	38.88	0
VAL	129	C	0.9	71	31.95	0
PRO	130	C	1.03	100	32.45	0
VAL	133	C	0.97	86	31.94	0
THR	146	C	0.99	100	45.05	0
SER	147	C	0.82	71	57.45	0
CMP	1148	C	1.01	100	38.59	0
An EDIA score of 0.8 or above assures a good fit of the atoms with the corresponding electron density. The entry in the rows with EDIAm value below 0.8 is coloured in red. The V113 residue is modelled in the crystal structure with dual occupancy for four atoms (CA, CB, CG1, and CG2) with a comparatively weaker density support than the rest of the binding site residues. This contributes to a lower…

## Sheet: Table_S2
Table S2: Geometric criteria used for detecting non-covalent interactions between protein and the docked ligands
Hydrogen Bond
Hydrogen bonds involve four atoms: the donor hydrogen atom (H), the donor atom (D) bonded to H, the acceptor atom (A), and another neighbour atom (B) bonded to A, D-H…A-B. The following cut-offs for each criteria were used for detection of Hydrogen bonds in our study:
Maximum distance between H atom and acceptor atom (H…A)	2.8Å
Donor minimum angle (D-H…A angle)	120⁰
Acceptor minimum angle (H…A-B angle)	90⁰
Salt Bridge
Salt bridges are defined by oppositely-charged atoms which are within a specified distance and are not directly hydrogen bonded.
Maximum distance between two oppositely charged atoms	5Å
AromaticCH-π interactions
AromaticCH-π interactions involve four atoms just like in Hydrogen bonds. The criteria are different for O and N atoms as acceptors. Only sp2 nitrogen atoms are considered for these type of bonds.
Maximum distance from the H atom to an O acceptor atom	2.8Å
Maximum distance from the H atom to an sp2 nitrogen atom	2.5Å
Donor minimum angle (D-H…A angle) when O acceptor is involved	90⁰
Donor minimum angle (D-H…A angle) when sp2 N atom is involved	108⁰
Donor maximum angle (D-H…A angle) when sp2 N atom is involved	130⁰
Acceptor minimum angle (H…A-B angle)	90⁰
Halogen bonds
Halogen bonds in which the halogen acts as donor are defined in a similar way to hydrogen bonds, by relations between four atoms: the donor halogen atom (X), the donor atom (D) bonded to it, the acceptor atom (A), and another neighbor atom (B) bonded to A, represented as D–X...A–B. The following must be true for a valid donor halogen bond: The X...A distance must be less than 3.5Å. The D–X...A an…

## Sheet: Table_S3
Table S3: Docking and Prime-MMGBSA results with molecular properties of top 100 compounds screened from the ChEMBL library
Compound_ID	Chemical Similarity (Tanimoto coefficient)#	Docking score (kcal/mol) a	MMGBSA dG_bind score (kcal/mol) b	Docking score against the other conformer, if applicable (kcal/mol)	MMGBSA dG_bind score against the other conformer, if applicable (kcal/mol)	Interaction profile*												SMILES	Molecular properties@
						T146	S16	S14	V116	G114	G10	A40	Additional H-bond	Additional AromaticCH-π interactions	Additional π-π stacking	Additional salt bridge	Additional halogen bond		Tot Q	Tot abs Q	ChiralCenterCount	AlogP	HBA	HBD	HeavyAtomCount	PSA	RB	RingCount
CHEMBL3133832	0.019	-11.808	-77.12	-9.675	-72.0872	N	N	N	Y	Y	Y	Y	V129	N/A	N/A	N/A	N/A	OCCN(CC1)CCN1S(=O)(=O)c(cc2)cc3c2[nH]c(c34)nccc4Nc5cc(O)ccc5	0	0	0	1.716	5	4	33	130.17	6	5
CHEMBL604198	0.487	-11.776	-60.97	-11.664	-60.6872	N	N	N	Y	Y	Y	Y	N/A	N/A	N/A	N/A	N/A	OC[C@@H](O1)[C@@H](O)[C@@H](O)[C@@H]1n2cnc(c23)c(ncn3)NCC[NH3+]	1	1	4	-2.291	7	4	22	151.57	5	3
CHEMBL1836814	0.037	-11.605	-68.95	NA	NA	N	N	N	N	Y	N	Y	N/A	A40	N/A	E57	N/A	c1n[nH]cc1-c2cnc(n23)c(nc(c3)C)Nc4cc(Cl)c(cc4)C(=O)N5CCC[NH2+]CC5	1	1	0	1.474	4	2	32	103.76	4	5
CHEMBL3188006	0.132	-11.311	-64.1228	NA	NA	N	N	N	Y	Y	Y	Y	D12	D12 E57 A40	N/A	N/A	N/A	c1cc(=O)[nH]c(=O)n1[C@H]2O[C@H]([C@H](O)[C@H]2O)CCC(=O)NCc3cccc(c34)cccc4	0	0	4	1.405	6	4	31	133.65	6	4
CHEMBL2113618	0.39	-11.272	-78.6305	NA	NA	N	N	N	Y	Y	Y	Y	N/A	A38 A40	N/A	N/A	N/A	O=C(N)[C@@H](O1)[C@@H](O)[C@@H](O)[C@@H]1n2cnc(c23)c(ncn3)NCc4ccccc4	0	0	4	-0.41	7	4	27	148.41	5	4
CHEMBL2359302	0.048	-11.194	-76.745	-9.47	-67.0369	N	N	N	N	Y	Y	Y	N/A	T11 A40	N/A	N/A	N/A	COC(=O)C[C@@H](C1)O[C@@H](CO)[C@@H]([C@@H]12)Oc3c2cc(cc3)NC(=O)C[NH+](C)C	1	1	4	0.294	6	2	27	97.33	7	3
CHEMBL342328	0.269	-11.148	-70.603	-9.401	-65.0353	N	N	N	N	Y	Y	Y	D12	N/A	N/A	N/A	N/A	n1cnc(NC)c(c12)ncn2[C@H]3[C@@H](O)[C@H](O)[C@H](C3)CSCC[C@@H](C(=O)[O-])[NH3+]	0	2	5	-1.272	6	3	27	184.71	8	3
CHEMBL3918786	0.018	-11.132	-70.5122	NA	NA	N	N	N	N	N	Y	Y	D12 A62	A40	N/A	N/A	N/A	c1c(O)cccc1Nc2nc(ncc2F)Nc(cc3)cc(c34)n(nc4)CCCO	0	0	0	2.634	4	4	29	111.35	6	4
CHEMBL2006195	0.494	-11.094	-72.9047	-10.44	-70.3169	N	N	N	Y	Y	Y	Y	V129	A38	N/A	N/A	N/A	OCCOC(=O)[C@H]([C@@H](O)[C@H]1O)O[C@H]1n2cnc(c23)c(N)ncn3	0	0	4	-2.204	9	4	23	165.84	5	3
CHEMBL209772	0.014	-11.022	-79.0262	NA	NA	N	N	N	Y	N	N	Y	N/A	E57 T11 D12 A40	N/A	N/A	N/A	n1ccccc1NC(=O)NCc(ccc2)cc2-c(ccc3)c(O)c3-c(c4)[nH]c(c45)cc[nH+]c5	1	1	0	4.413	4	4	33	102.93	5	5
CHEMBL470932	0.286	-10.981	-67.4153	-9.085	-63.2565	N	N	N	Y	Y	Y	Y	N/A	A40 A38	N/A	N/A	N/A	OC[C@H]1O[C@H]([C@H](O)[C@]1(C)O)n2cnc(c23)c(ncn3)Nc4ccccc4	0	0	4	0.484	7	4	26	125.55	4	4
CHEMBL605866	0.517	-10.949	-61.9184	NA	NA	N	N	N	Y	Y	Y	Y	N/A	N/A	N/A	N/A	N/A	O=C(N)[C@@H](O1)[C@@H](O)[C@@H](O)[C@@H]1n2cnc(c23)c(N)ncn3	0	0	4	-2.549	7	4	20	162.4	2	3
CHEMBL611866	0.58	-10.945	-61.8756	-10.569	-56.594	N	N	N	N	Y	Y	Y	D12	A38	N/A	N/A	N/A	n1cnc(N)c(c12)ncn2[C@H]3[C@H](O)[C@H](O)[C@H](O3)C[C@@H](C[NH3+])CC[NH3+]	2	2	5	-2.404	6	3	24	171.35	6	3
CHEMBL2098076	0.019	-10.931	-61.6432	-8.838	-55.5915	N	N	N	Y	N	N	N	E57	A40 V116	N/A	N/A	N/A	CS(=O)(=O)Nc1cccc(c1)-c(cn2)cc(c23)c(c[nH]3)-c4cccc(c4)CC[NH3+]	1	1	0	1.937	3	2	29	109.25	6	4
CHEMBL2109743	0.019	-10.931	-61.6432	-8.838	-55.5915	N	N	N	Y	N	N	N	E57	A40 V117	N/A	N/A	N/A	CS(=O)(=O)Nc1cccc(c1)-c(cn2)cc(c23)c(c[nH]3)-c4cccc(c4)CC[NH3+]	1	1	0	1.937	3	2	29	109.25	6	4
CHEMBL518608	0.276	-10.92	-66.3228	-10.723	-66.0192	N	N	N	N	Y	Y	Y	N/A	A38 A40	N/A	N/A	N/A	OC[C@H]1O[C@H]([C@H](O)[C@]1(C)O)n2cnc(c23)c(ncn3)NCc4ccco4	0	0	4	-0.719	8	4	26	138.69	5	4
CHEMBL1879318	0.05	-10.874	-66.8	-8.36	-59.3883	N	Y	N	N	Y	Y	Y	N/A	T11 A40	N/A	N/A	N/A	COC(=O)C[C@@H](C1)O[C@H](CO)[C@@H]([C@@H]12)Oc3c2cc(cc3)NC(=O)COC	0	0	4	0.024	7	2	26	103.32	7	3
CHEMBL1712355	0.566	-10.842	-66.3	-10.34	-59.4147	N	Y	N	N	Y	Y	Y	D12	N/A	N/A	N/A	N/A	[NH3+][C@@H](C)C(=O)NC[C@H]([C@@H](O)[C@H]1O)O[C@H]1n2cnc(c23)c(N)ncn3	1	1	5	-2.763	7	4	24	174.43	4	3
CHEMBL2136095	0.048	-10.814	-68.3691	NA	NA	N	Y	N	Y	Y	Y	Y	N/A	T11	N/A	N/A	N/A	COC(=O)C[C@@H](C1)O[C@H](CO)[C@@H]2Oc(c3[C@H]12)ccc(c3)NC(=O)C4CCOCC4	0	0	4	0.644	7	2	29	103.32	6	4
CHEMBL526463	0.012	-10.798	-56.2021	NA	NA	N	N	N	Y	N	N	Y	E57	A40	N/A	N/A	N/A	O=C1NC(C)(C)Cc(c12)nc(s2)N(CCO3)c(c34)cc(cc4)-c5c(C)nn(c5)CCC[NH3+]	1	1	0	1.853	4	1	32	126.54	5	5
CHEMBL3422679	0.019	-10.782	-57.2795	NA	NA	N	N	N	N	Y	N	Y	E58	T11 D12 A40 V116	N/A	N/A	N/A	[NH3+]CC(=O)Nc(cc1)ccc1Oc(c2)ccc(c23)[nH]nc3-c4cn(C)nc4	1	1	0	0.986	4	2	27	110.85	5	4
CHEMBL342802	0.291	-10.747	-60.0908	-8.343	-59.0201	N	N	N	N	N	Y	Y	N/A	N/A	N/A	N/A	N/A	OC[C@@H](C1)[C@H](O)[C@H](O)[C@@H]1n2cnc(c23)c(ncn3)NC	0	0	4	-1.25	6	4	20	116.32	3	3
CHEMBL3326389	0.009	-10.733	-47.6083	NA	NA	N	N	N	Y	N	N	Y	N/A	G114 D12 T11 A40	N/A	N/A	N/A	FC(F)(F)C(=O)Nc(cc1)ccc1C(=O)NCCc2c[nH]c(c23)cccc3	0	0	0	2.929	2	3	27	73.99	6	3
CHEMBL536150	0.019	-10.724	-61.6061	-10.669	-59.8706	N	N	N	Y	N	N	N	E57	V116 D12 A40	N/A	N/A	N/A	CS(=O)(=O)Nc1cccc(c1)-c(cn2)cc(c23)c(c[nH]3)-c4cccc(c4)C[NH3+]	1	1	0	1.615	3	2	28	109.25	5	4
CHEMBL213180	0.013	-10.721	-82.1832	NA	NA	N	N	N	Y	N	N	Y	V129	A40	N/A	N/A	N/A	c1[nH+]ccc(c12)[nH]c(c2)-c3c(O)c(ccc3)-c4cccc(c4)CNC(=O)[C@@H](O)Cc5ccccc5	1	1	1	4.15	4	4	35	98.24	7	5
CHEMBL3918148	0.088	-10.713	-65.7735	NA	NA	N	N	N	N	Y	Y	Y	N/A	A40 E57	N/A	N/A	T11	Fc1ccccc1CNc2nc(Cl)nc(c23)n(cn3)[C@@]45[C@@H](C4)[C@@H](O)[C@H](C5)O	0	0	4	1.671	5	3	27	96.09	4	5
CHEMBL250106	0.029	-10.709	-52.5454	-9.345	-51.1689	N	N	N	Y	N	N	Y		E57	N/A	N/A	N/A	[NH3+]CCNc(n1)c(ncc2C)n2c(c13)sc(c3)-c4cn[nH]c4	1	1	0	0.509	3	2	22	125.68	4	4
CHEMBL2313676	0.222	-10.692	-48.822	NA	NA	N	N	N	Y	Y	Y	Y	V129	N/A	N/A	N/A	N/A	O=P([O-])(O)CC[C@@]12[C@H](C2)[C@H]([C@H](O)[C@@H]1O)n(cn3)c(c34)nc(Cl)nc4N	-1	1	5	-1.01	7	3	25	177.42	4	4
CHEMBL145717	0.334	-10.668	-54.4698	-10.483	-54.4116	N	Y	N	N	N	Y	Y	D12	N/A	N/A	N/A	N/A	n1cnc(N)c(c12)ncn2[C@H]3[C@@H](O)[C@@H](O)[C@H](C3)C[S@@](=O)CC[C@@H](C([O-])=O)[NH3+]	0	4	6	-2.621	5	3	27	221.76	7	3
CHEMBL206310	0.009	-10.652	-76.8334	NA	NA	N	N	N	Y	N	N	Y	N/A	T11 D12 E57 A40	N/A	N/A	N/A	s1cccc1NC(=O)NCc(ccc2)cc2-c(ccc3)c(O)c3-c(c4)[nH]c(c45)cc[nH+]c5	1	1	0	4.861	3	4	32	118.28	5	5
CHEMBL18115	0.448	-10.642	-68.8147	NA	NA	N	N	N	Y	Y	Y	Y	N/A	E57	N/A	N/A	N/A	OC[C@@H](O1)[C@@H](O)[C@@H](O)[C@@H]1n2cnc(c23)c(ncn3)NCc4occc4	0	0	4	-0.924	8	4	25	138.69	5	4
CHEMBL9576	0.298	-10.641	-58.6142	-9.406	-55.285	N	N	N	Y	N	Y	Y	N/A	N/A	N/A	N/A	N/A	C1[C@@H](O)[C@@H](O)[C@@H](CO)O[C@H]1n2cnc(c23)c(N)nc(n3)Cl	0	0	4	-0.906	7	4	21	139.54	2	3
CHEMBL1984342	0.464	-10.623	-54.9592	-8.235	-51.123	N	N	N	N	Y	Y	Y	D12	N/A	N/A	N/A	N/A	[NH3+]CCSc(n1)nc(N)c(c12)ncn2[C@@H]3O[C@H](CO)[C@@H](O)[C@@H]3O	1	1	4	-1.784	7	4	23	190.86	5	3
CHEMBL475234	0.58	-10.61	-29.805	NA	NA	N	Y	N	Y	Y	Y	Y	D12	N/A	N/A	N/A	N/A	n1cnc(N)c(c12)ncn2[C@@H]3O[C@@H]([C@@H](O)[C@@H]3O)COC(=O)C[C@@H]([NH3+])C([O-])=O	0	2	5	-2.76	8	3	27	208.93	7	3
CHEMBL478367	0.373	-10.59	-57.6736	NA	NA	N	Y	N	N	Y	Y	Y	N/A	A40	N/A	N/A	N/A	c1ccccc1Nc2nc(OC)nc(c23)n(cn3)[C@@H]4O[C@@H](CO)[C@@H](O)[C@H]4O	0	0	4	0.784	8	4	27	134.78	5	4
CHEMBL610555	0.432	-10.553	-74.9	-10.442	-71.6339	N	N	N	Y	Y	Y	Y	N/A	A40	N/A	N/A	N/A	OC[C@@H](O1)[C@@H](O)[C@@H](O)[C@@H]1n2cnc(c23)c(ncn3)NCc4c(F)cccc4	0	0	4	0.327	7	4	27	125.55	5	4
cAMP (Redocked control)	1	-10.5	-60.5	-10.449	-60.4407	Y	Y	N$	Y	Y	Y	Y	N/A	N/A	N/A	N/A	N/A	C1OP([O-])(=O)O[C@H]([C@@H]12)[C@@H](O)[C@@H](O2)n(cn3)c(c34)ncnc4N	control compound
CHEMBL3580894	0.146	-10.545	-61.0564	-9.037	-60.2099	N	N	N	N	N	Y	Y	N/A	N/A	N/A	N/A	N/A	n1cnc(NC)c(c12)ccn2[C@@H]3C=C(CO)[C@@H](O)[C@H]3O	0	0	3	-0.572	5	4	20	103.43	3	3
CHEMBL207036	0.01	-10.539	-70.8591	NA	NA	N	N	N	Y	N	N	Y	N/A	A40	F42			c1[nH+]ccc(c12)[nH]c(c2)-c3c(O)c(ccc3)-c4cc(ccc4)CNC(=O)Nc5ccc(C([O-])=O)cc5	0	2	0	4.626	3	4	36	127.34	6	5
CHEMBL610564	0.213	-10.538	-54.5486	NA	NA	N	N	N	Y	Y	N	Y	N/A	A41	N/A	N/A	N/A	O[C@@H]1[C@@H](CO)O[C@H]([C@@]1(O)C)n2cnc(c23)c(ncn3)Nc4cc(SC)ccc4	0	0	4	1.026	7	4	28	150.85	5	4
CHEMBL253104	0.013	-10.519	-69.597	-8.825	-44.3466	N	N	N	Y	Y	N	Y	V129 D12	N/A	N/A	N/A	N/A	CN(C)C(=O)c1cccc(c1O)NC2=N[S@@](=O)N=C2NCc(c3)ccc(c34)OCO4	0	0	1	1.582	6	1	30	156.14	6	4
CHEMBL3133830	0.02	-10.497	-78.3	-9.245	-77.4184	N	N	N	Y	N	N	Y	V129	V116	N/A	N/A	N/A	OCCN(CC1)CCN1S(=O)(=O)c(cc2)cc3c2[nH]c(c34)nccc4Nc5cc(OC)ccc5	0	0	0	1.967	5	3	34	119.17	7	5
CHEMBL3580897	0.138	-10.486	-52.1321	-9.131	-52.0233	N	Y	N	N	Y	Y	Y	N/A	N/A	N/A	N/A	N/A	n1cnc(NC)c(c12)ccn2[C@@H]3C(F)=C(CO)[C@@H](O)[C@H]3O	0	0	3	-0.662	5	4	21	103.43	3	3
CHEMBL2028231	0.142	-10.466	-50.779	NA	NA	N	Y	N	N	Y	Y	Y	N/A	V116 D12	N/A	N/A	N/A	n1c(N)nc(N)c(c12)ncn2C[C@H](CO)C[C@@H](P(=O)([O-])O)c3ccccc3	-1	1	2	-0.737	4	3	27	186.04	7	3
CHEMBL2023413	0.033	-10.441	-60.1615	NA	NA		N	N	Y	N	N	Y	K60 E57	G114	N/A	N/A	N/A	c1cc(OC)ccc1-c(c(c23)nc[nH]3)nc(n2)Nc4cccc(c4)NC(=O)N[C@H]5CC[NH2+]C5	1	1	1	2.635	5	4	33	128.88	6	5
CHEMBL1732676	0.575	-10.436	-72.3653	NA	NA	N	Y	N	N	Y	Y	Y	D12	A38	N/A	N/A	N/A	[NH3+]CCC(=O)NC[C@H]([C@@H](O)[C@H]1O)O[C@H]1n2cnc(c23)c(N)ncn3	1	1	4	-2.999	7	4	24	174.43	5	3
CHEMBL3823614	0.015	-10.425	-52.5189	NA	NA	N	N	N	Y	N	N	Y	D12	A40	N/A	N/A	N/A	F[C@@H]1C[C@H]1c([nH]n2)cc2Nc(n3)ccnc3N[C@@H](C)c([nH+]4)ccc(c45)[nH]cc5	1	1	3	3.205	4	4	28	107.2	6	5
CHEMBL576514	0.338	-10.419	-59.3561	NA	NA	N	N	N	N	Y	Y	Y	N/A	A38	N/A	N/A	N/A	OCc1ncnc(c12)n(cc2)[C@@H]3O[C@H](CO)[C@@H](O)[C@H]3O	0	0	4	-1.606	7	4	20	120.86	3	3
CHEMBL1883398	0.02	-10.416	-64.862	NA	NA	N	N	N	N	N	Y	Y	E57	K60	N/A	N/A	N/A	c1cc(Cl)ccc1C[C@@H]([NH3+])c2nc(sc2)Nc3ncnc(c3)NCCCO	1	1	1	2.857	4	3	27	137.22	9	3
CHEMBL3894916	0.016	-10.414	-68.9798	NA	NA	N	N	N	N	N	Y	Y	A62	A40	N/A	N/A	N/A	CC(C)(C)C(=O)Nc1cccc(c1)Nc(ncc2F)nc2Nc3cccc(c3)O	0	0	0	4.574	4	4	29	105.89	5	3
CHEMBL3416578	0.017	-10.398	-60.4435	-10.336	-57.4335	N	N	N	Y	N	Y	N	E57 A62 D12	N/A	N/A	N/A	N/A	[NH3+]CCCC[C@@H](C(=O)[O-])NC(=O)c1cc(c(N)cc1)NC(=O)[C@@H](N)Cc2ccc(O)cc2	0	2	2	0.084	3	4	32	193.79	11	2
CHEMBL1727847	0.133	-10.383	-64.3531	-10.322	-63.6755	N	N	N	Y	Y	Y	Y	N/A	N/A	N/A	N/A	N/A	n1cnc(N)c(c12)csc2[C@@H]3O[C@H](CO)[C@@H](O)[C@H]3O	0	0	4	-1.078	6	4	19	149.96	2	3
CHEMBL609206	0.457	-10.38	-66.7659	NA	NA	N	N	N	Y	Y	Y	Y	N/A	A38	N/A	N/A	N/A	OC[C@@H](O1)[C@@H](O)[C@@H](O)[C@@H]1n2cnc(c23)c(ncn3)NC[C@@H]4OCCC4	0	0	5	-1.103	8	4	25	134.78	5	4
CHEMBL2142998	0.048	-10.373	-67.4198	NA	NA	N	Y	N	N	Y	Y	Y	N/A	T11 A40 E57	N/A	N/A	F42	c1cc(F)ccc1NC(=O)Nc(c2)ccc(c2[C@@H]34)O[C@H]3[C@@H](CO)O[C@H](C4)CC(=O)OC	0	0	4	3.01	6	3	31	106.12	6	4
CHEMBL603505	0.225	-10.36	-67.7667	-10.135	-64.0595	N	N	N	Y	Y	Y	Y	N/A	A40	N/A	N/A	N/A	OC[C@@H](O1)[C@@H](O)[C@@H](O)[C@@H]1n2ncc(c23)c(ncn3)NCc4occc4	0	0	4	-1.084	8	4	25	138.69	5	4
CHEMBL3113262	0.019	-10.353	-62.2703	-8.339	-61.9718	N	N	N	Y	N	N	Y	N/A	N/A	N/A	N/A	N/A	c1cc[nH]c1C(=O)Nc2cc(ccc2)-c(nc3N)cn3C(=O)c4[nH]ccc4	0	0	0	1.454	3	4	27	121.59	4	4
CHEMBL3656047	0.015	-10.351	-73.4419	NA	NA	N	Y	N	N	N	N	Y	D12 A62	G114	N/A	N/A	N/A	Cc1ccoc1C(=O)Nc2cccc(c2)Oc3ccnc(c3)-c4cc(c[nH]4)C(=O)OCCO	0	0	0	2.81	7	3	33	126.68	9	4
CHEMBL144470	0.016	-10.338	-48.2083	-8.989	-47.4199	N	N	N	N	N	N	Y	D12 E57	A40	N/A	N/A	N/A	c1cccc(n2)c1cc(c23)c(NCC[NH3+])ccc3C(=O)NCC[NH3+]	2	2	0	0.712	2	2	24	106.06	6	3
CHEMBL390775	0.412	-10.336	-75.1391	-9.771	-71.5983	N	N	N	Y	Y	Y	Y	N/A	A38 A40	N/A	N/A	N/A	FC(F)(F)c1ccccc1CNc2ncnc(c23)n(cn3)[C@@H]4O[C@H](CO)[C@@H](O)[C@H]4O	0	0	4	1.064	7	4	30	125.55	6	4
CHEMBL1735556	0.177	-10.336	-52.8097	-9.905	-50.8401	N	N	N	Y	Y	Y	Y	N/A	N/A	N/A	N/A	N/A	O=C(C)OC[C@@H]([C@H](O)[C@@H]1O)O[C@@H]1n2c(=O)[nH]c(=O)cc2	0	0	4	-0.876	7	3	20	130.85	4	2
CHEMBL3143993	0.088	-10.334	-63.5257	-8.906	-56.3868	N	N	N	N	Y	Y	Y	N/A	N/A	N/A	N/A	N/A	OC[C@H]1O[C@H]([C@H](O)[C@@H]1O)c(sc2)cc2C(=O)N	0	0	4	-1.461	5	4	17	141.25	3	2
CHEMBL1289878	0.41	-10.326	-65.8341	-9.936	-61.7172	N	N	N	Y	Y	Y	Y	N/A	A38	N/A	N/A	N/A	O\N=C\[C@H]1O[C@H]([C@H](O)[C@@H]1O)n(cn2)c(c23)ncnc3NC4CC4	0	0	4	-0.781	8	4	23	137.91	4	4
CHEMBL1892367	0.017	-10.303	-64.5036	NA	NA	N	N	N	N	N	N	Y	E57 K60	G114	N/A	N/A	N/A	FC(F)(F)c1ccc(cc1)C[C@@H]([NH3+])c2nc(sc2)Nc3ncnc(c3)NCc4occc4	1	1	1	4.15	4	2	32	130.13	9	4
CHEMBL3982700	0.02	-10.285	-67.8	-8.375	-67.6963	N	N	N	N	N	Y	Y	D12	N/A	N/A	N/A	N/A	CNC(=O)COc(c1)cccc1Nc(ncc2F)nc2Nc3cccc(c3)O	0	0	0	2.951	5	4	28	115.12	6	3
CHEMBL249097	0.016	-10.281	-66.5974	NA	NA	N	N	N	N	N	Y	Y	E57	A40	N/A	N/A	N/A	NC(=O)c1cccc(c1)Nc2nc(ccn2)Nc3c(C)ccc(c3)O	0	0	0	3.404	4	4	25	113.16	5	3
CHEMBL399954	0.016	-10.269	-68.4656	-8.818	-67.6319	N	N	N	N	N	Y	Y	E57	A40	N/A	N/A	N/A	O=C(N)c1cccc(c1)Nc2nc(ccn2)Nc3cc(O)cc(c3)C	0	0	0	3.404	4	4	25	113.16	5	3
CHEMBL612218	0.463	-10.261	-71.72	NA	NA	N	N	N	Y	Y	Y	Y	N/A	A38 A40	N/A	N/A	N/A	OC[C@@H](O1)[C@@H](O)[C@@H](O)[C@@H]1n2cnc(c23)c(ncn3)Nc4ccc(Cl)cc4	0	0	4	0.944	7	4	26	125.55	4	4
CHEMBL477514	0.021	-10.259	-63.5773	NA	NA	N	N	N	N	Y	Y	Y	E57	D12 F42	N/A	N/A	N/A	c1ccccc1[C@@H](O)COc2ccc(cc2)NC(=O)CC[C@@H](C([O-])=O)[NH3+]	0	2	2	1.206	3	2	26	121.88	9	2
CHEMBL1333540	0.35	-10.239	-63.4048	-8.818	-56.4451	N	N	N	Y	Y	Y	Y	N/A	A38	N/A	N/A	N/A	n1cnc(N)c(c12)nc(Cl)n2[C@@H]3O[C@H](CO)[C@@H](O)[C@H]3O	0	0	4	-1.141	7	4	20	139.54	2	3
CHEMBL249098	0.017	-10.227	-65.103	NA	NA	N	N	N	N	N	Y	Y	E57	A40	N/A	N/A	N/A	O=C(N)c1cccc(c1)Nc2nc(ccn2)Nc3cc(O)ccc3	0	0	0	2.918	4	4	24	113.16	5	3
CHEMBL3402394	0.024	-10.226	-69.0377	-9.004	-68.9502	N	N	N	N	N	Y	Y	E57	A40	N/A	N/A	N/A	NC(=O)COc(cc1)ccc1Nc2nc(c(F)cn2)Nc(ccc3)cc3O	0	0	0	2.958	5	4	27	122.39	7	3
CHEMBL259303	0.441	-10.214	-73.1666	-10.152	-69.8175	N	N	N	Y	Y	Y	Y	N/A	A40	F42	N/A	N/A	c1c(F)cccc1SCc(ncn2)c(c23)ncn3[C@@H]4O[C@H](CO)[C@@H](O)[C@H]4O	0	0	4	0.733	7	3	27	138.82	5	4
CHEMBL3143489	0.062	-10.206	-55.8232	NA	NA	N	N	N	N	Y	Y	Y	N/A	N/A	N/A	N/A	N/A	C1[C@H](O)[C@@H](CO)O[C@H]1n2c(=O)nc(cc2)NCC	0	0	3	0.513	5	3	18	96.61	4	2
CHEMBL606262	0.274	-10.201	-69.8991	NA	NA	N	N	N	N	Y	Y	Y	N/A	N/A	N/A	N/A	N/A	OC[C@@H](O1)[C@@H](O)[C@@H](O)[C@@H]1n2c(ncnc3N)c3c(c24)c(SC)nc(n4)SC	0	0	4	0.388	8	4	27	203.03	4	4
CHEMBL2112619	0.343	-10.192	-61.4413	-8.938	-59.4611	N	N	N	Y	Y	Y	Y	N/A	N/A	N/A	N/A	N/A	O[C@@H]1C[C@@H](CO)O[C@H]1n2cnc(c23)c(ncn3)NC4CCCC4	0	0	3	0.513	6	3	23	105.32	4	4
CHEMBL3823469	0.015	-10.19	-52	-8.379	-51.8432	N	N	N	Y	N	N	Y	D12	A40	N/A	N/A	N/A	F[C@@H]1C[C@@H]1c([nH]n2)cc2Nc(n3)ccnc3N[C@@H](C)c([nH+]4)ccc(c45)[nH]cc5	1	1	3	3.205	4	4	28	107.2	6	5
CHEMBL605246	0.45	-10.183	-63.3864	NA	NA	N	N	N	Y	Y	Y	Y	N/A	A40 F42	N/A	N/A	N/A	OC[C@@H](O1)[C@@H](O)[C@@H](O)[C@@H]1n2cnc(c23)c(ncn3)Nc4ccc(CC(=O)[O-])cc4	-1	1	4	-0.082	7	4	29	162.85	6	4
CHEMBL440203	0.016	-10.183	-57.5189	NA	NA	N	Y	N	N	N	Y	Y	D12	N/A	N/A	N/A	N/A	c1cccc(c12)[nH]cc2CC(C)(C)[NH2+]C[C@H](O)COc(c3C#N)ccc(c3)O	1	1	1	2.782	4	3	28	101.3	8	3
CHEMBL275433	0.216	-10.178	-48.0188	-9.954	-47.683	N	N	N	Y	Y	N	Y	T11	G10	N/A	N/A	N/A	C1C[C@H](CO)O[C@H]1n2cnc(c23)c(N)cc(n3)Cl	0	0	2	0.35	4	2	18	86.19	2	3
CHEMBL3290995	0.013	-10.17	-74.6236	NA	NA	N	N	N	Y	Y	N	Y	V129	V116 D12 A40	N/A	D12	N/A	Oc1ccc(cc1CO)[C@@H](O)C[NH2+]CCc2ccc(cc2)Nc3ccc(F)cc3	1	1	1	3.645	3	4	29	84.75	9	3
CHEMBL3195891	0.012	-10.168	-66.1	-8.302	-54.3225	N	N	N	Y	N	N	Y	N/A	V116 G114 D12 E57	F42	N/A	N/A	c1ccccc1NC(=O)C[C@@H]2SC(=NC2=O)N/N=C/c3c[nH]c(c34)cccc4	0	0	1	2.749	5	2	28	124.01	6	4
CHEMBL62035	0.447	-10.166	-47.9525	-9.374	-46.4144	N	Y	N	Y	N	Y	Y	D12	N/A	N/A	N/A	N/A	O=P([O-])(O)[C@@H](O)[C@@H](O1)[C@@H](CO)[C@@H]1n2cnc(c23)c(N)ncn3	-1	1	4	-2.728	8	3	22	186.65	4	3
CHEMBL259189	0.441	-10.161	-70.9867	-9.145	-69.924	N	N	N	Y	Y	Y	Y	N/A	A40 E57	N/A	N/A	N/A	c1c(Cl)cccc1SCc(ncn2)c(c23)ncn3[C@@H]4O[C@H](CO)[C@@H](O)[C@H]4O	0	0	4	1.192	7	3	27	138.82	5	4
CHEMBL2070506	0.486	-10.156	-59.3137	NA	NA	N	N	N	N	Y	Y	Y	D12	N/A	N/A	N/A	N/A	[NH3+]CCCNC(=O)[C@@H]1[C@@H](O)[C@@H](O)[C@@H](O1)n(cn2)c(c23)ncnc3N	1	1	4	-3.078	7	4	24	174.43	5	3
CHEMBL2112198	0.221	-10.156	-51.8639	NA	NA	N	N	N	N	Y	N	Y	N/A	N/A	N/A	T11	N/A	C1[C@@H](O)[C@H](CO)O[C@@H]1n2cnc(c23)c(nc(n3)Br)NC	0	0	3	0.269	6	3	20	105.32	3	3
CHEMBL2303935	0.073	-10.155	-59.7521	NA	NA	N	N	N	N	Y	Y	N	N/A	N/A	N/A	N/A	N/A	OC[C@@H](O1)[C@@H](O)[C@@H](O)[C@H](O)[C@H]1Oc2c(cccc2)-c3cc([C@@H](C(=O)[O-])C)ccc3	-1	1	6	1.278	6	4	29	136.68	6	3
CHEMBL603335	0.297	-10.153	-63.419	-9.961	-62.3079	N	N	N	N	Y	Y	Y	N/A	N/A	N/A	N/A	N/A	OC[C@@H](O1)[C@@H](O)[C@@H](O)[C@@H]1n2c(c3c(c24)c(ncn4)SC)ncnc3N	0	0	4	-0.675	8	4	25	177.73	3	4
CHEMBL261530	0.432	-10.152	-73.7	-10.028	-68.5731	N	N	N	Y	Y	Y	Y	N/A	A40 A38	N/A	N/A	N/A	Fc1ccccc1SCc(ncn2)c(c23)ncn3[C@@H]4O[C@H](CO)[C@@H](O)[C@H]4O	0	0	4	0.733	7	3	27	138.82	5	4
CHEMBL414232	0.013	-10.149	-45.0217	NA	NA	Y	Y	N	Y	N	N	Y	N/A	E57	F42	N/A	N/A	C1N(C)C(=O)[C@H](CC(=O)[O-])Nc(c12)ccc(c2)C(=O)N(C)Cc(n3)[nH]c(c34)ccc(Cl)c4	-1	1	1	1.535	3	2	32	118.63	5	4
CHEMBL3983795	0.021	-10.147	-57.1692	NA	NA	N	N	N	Y	Y	N	N	D12 E57	D12	N/A	N/A	N/A	O[C@H]1CCC[C@@H]1Nc(n2)cncc2-c(nc3)cc(c34)n(nc4)-c(n5)cccc5N6CC[NH2+]CC6	1	1	2	2.149	6	2	34	116.91	5	6
CHEMBL443288	0.239	-10.145	-61.39	NA	NA	N	N	N	Y	Y	Y	Y	N/A	N/A	N/A	N/A	N/A	O[C@@H]1[C@H](O)C(CO)=C[C@H]1n2cnc(c23)c(N)nc(n3)F	0	0	3	-1.155	6	4	20	130.31	2	3
CHEMBL62796	0.269	-10.142	-37.7991	NA	NA	N	N	N	Y	Y	N	Y	T11 D12	N/A	N/A	N/A	N/A	C1[C@H](F)[C@H](CO)O[C@H]1n2cnc(c23)c(N)nc(n3)N	0	0	3	-0.537	4	3	19	125.1	2	3
CHEMBL610382	0.484	-10.142	-54.4242	NA	NA	N	N	N	N	N	Y	Y	E57 D12	N/A	N/A	N/A	N/A	OC[C@@H](O1)[C@@H](O)[C@@H](O)[C@H]1n2cnc(c23)c(ncn3)NCCC[NH3+]	1	1	4	-2.229	7	4	23	151.57	6	3
CHEMBL3604362	0.185	-10.138	-51.1229	-8.235	-48.1059	N	N	N	N	Y	Y	Y	N/A	N/A	N/A	N/A	N/A	Fc1cnc(N)c(c12)ncn2[C@@H]3C=C([C@@H](O)[C@H]3O)CCO	0	0	3	-0.673	5	4	21	117.42	3	3
CHEMBL2413445	0.259	-10.128	-69.585	NA	NA	N	N	N	N	Y	Y	Y	N/A	N/A	N/A	N/A	N/A	OC[C@@H](O1)[C@@H](O)[C@@H](O)[C@@H]1n2c(c3c(c24)c(N)ncn4)cccc3CCCC	0	0	4	1.77	6	4	27	126.65	5	4
CHEMBL598	0.482	-10.121	-59.4809	-9.778	-59.3372	N	N	N	Y	Y	Y	Y	N/A	N/A	N/A	N/A	N/A	OC[C@@H](O1)[C@H](O)[C@@H](O)[C@@H]1n2cnc(c23)c(N)nc(n3)F	0	0	4	-1.449	7	4	20	139.54	2	3
CHEMBL604657	0.597	-10.12	-67.2616	-9.898	-61.3807	N	Y	N	N	Y	Y	Y	N/A	N/A	N/A	N/A	N/A	n1cnc(N)c(c12)ncn2[C@H]3[C@@H](O)[C@H](O)[C@H](O3)CCC(=O)N	0	0	4	-2.086	7	4	22	162.4	4	3
CHEMBL275032	0.398	-10.106	-55.1275	-9.939	-53.9298	N	N	N	Y	N	Y	Y	N/A	N/A	N/A	N/A	N/A	C1[C@@H](O)[C@@H](O)[C@@H](CO)O[C@H]1n2cnc(c23)c(N)ncn3	0	0	4	-1.762	7	4	20	139.54	2	3
CHEMBL194882	0.011	-10.102	-45.5976	-8.718	-45.005	N	N	N	Y	N	N	Y	N/A	A40	N/A	N/A	N/A	c1c[nH]c(c12)ccc(c2)Nc3nc(ccn3)Nc(c4)ccc(c45)[nH]cc5	0	0	0	3.77	2	4	26	81.42	4	5
CHEMBL2311161	0.38	-10.097	-54.3108	-9.999	-52.6652	N	N	N	Y	Y	Y	Y	N/A	A38	N/A	N/A	N/A	OC[C@H]1O[C@H]([C@H](O)[C@]1(O)C)n2cnc(c23)c(N)ncn3	0	0	4	-1.812	7	4	20	139.54	2	3
#2D Chemcial similarity of compounds calculated with respect to cAMP. Majority of the compounds (76 out of 100) have a low chemical similarity (≤ 0.40) with cAMP indicating different chemical features. The cells filled with yellow colour in the 'Compound_ID' column are the molecules which have been reported as initial hits while screening the compound library against both the conformers; the gree…

## Sheet: Table_S4
Table S4: Docking and Prime-MMGBSA results of compounds from secondary library
Compound_name	Docking score (kcal/mol)	MMGBSA dGbind scores (kcal/mol)	Interaction profile*
			T146	S16	S14	V116	G114	G10	A40	Additional H-bond	Additional AromaticCH-π interactions	Additional π-π stacking	Additional salt bridge	Additional halogen bond
Quercetin	-7.287	-41.16	N	N	N	N	Y	Y	Y	N/A	A40	N/A	N/A	N/A
Catechin	-7.103	-45.3	N	N	N	Y	Y	N	N	N/A	D12	N/A	N/A	N/A
Curcumin	-6.647	-58.78	N	N	N	N	N	N	Y	N/A	D12 A40 G114 E57	F42	N/A	N/A
Gingerol	-7.347	-56.49	N	N	N	N	Y	N	Y	N/A	N/A	N/A	N/A	N/A
Resveratrol	-5.737	-41.51	N	N	N	N	N	N	Y	K60	A40	N/A	N/A	N/A
Dalbergin	-6.458	-50.39	N	N	N	N	N	N	Y	D12	A40	N/A	N/A	N/A
Avenanthramide A	-5.482	-42.43	N	N	N	N	N	N	Y	K60	N/A	N/A	N/A	N/A
Pterostilbene	-5.447	-50.38	N	N	N	N	N	N	Y	N/A	E57	F42	N/A	N/A
Olomoucine	-5.36	-45.56	N	N	N	Y	N	N	N	V129	N/A	N/A	N/A	N/A
A-Resorcyclic acid	-4.807	-17.16	N	N	N	N	Y	Y	N	N/A	N/A	N/A	N/A	N/A
Amikacin	-9.531	-57.34	N	N	N	Y	Y	N	N	V129 K60 D12	N/A	N/A	N/A	N/A
Kanamycin	-8.89	-55.8	N	N	N	Y	Y	N	N	D12 V129	N/A	N/A	N/A	N/A
*This section records the residues which are in non-covalent electrostatic interactions. Columns 'D' to 'J' contains the information of presence (denoted by 'Y') or absence (denoted by 'N') of H-bond between the concerned protein residue and the docked pose of the ligand. These residues are involved in H-bonding between cAMP and MSMEG_3811 in the crystal structure: 5AHW. Columns 'K' to 'O' contai…

## Sheet: Table_S5
Table S5: Chemical similarity (expressed as Tanimoto coefficients) matrix of top 100 compounds from ChEMBL library
Rank of compounds based on docking score	Docking score (kcal/mol) a	MMGBSA dG_bind score (kcal/mol) b	Docking score against the other conformer, if applicable (kcal/mol)	MMGBSA dG_bind score against the other conformer, if applicable (kcal/mol)	Compound_ID	CHEMBL3133832	CHEMBL604198	CHEMBL1836814	CHEMBL3188006	CHEMBL2113618	CHEMBL2359302	CHEMBL342328	CHEMBL3918786	CHEMBL2006195	CHEMBL209772	CHEMBL470932	CHEMBL605866	CHEMBL611866	CHEMBL2098076	CHEMBL2109743	CHEMBL518608	CHEMBL1879318	CHEMBL1712355	CHEMBL2136095	CHEMBL526463	CHEMBL3422679	CHEMBL342802	CHEMBL3326389	CHEMBL536150	CHEMBL213180	CHEMBL3918148	CHEMBL250106	CHEMBL2313676	CHEMBL145717	CHEMBL206310	CHEMBL18115	CHEMBL9576	CHEMBL1984342	CHEMBL475234	CHEMBL478367	CHEMBL610555	cAMP (Redocked control)	CHEMBL3580894	CHEMBL207036	CHEMBL610564	CHEMBL253104	CHEMBL3133830	CHEMBL3580897	CHEMBL2028231
1	-11.808	-77.12	-9.675	-72.0872	CHEMBL3133832	1	0.0172009	0.0386925	0.0223938	0.0211216	0.0287719	0.0167428	0.0778589	0.0138889	0.0467836	0.0355072	0.0112721	0.0117096	0.0496241	0.0496241	0.0178326	0.0288326	0.0130769	0.028436	0.0219348	0.0532258	0.0172131	0.0366886	0.0494673	0.0374724	0.0165644	0.0136705	0.00948167	0.0121488	0.0424597	0.018598	0.0110847	0.0115031	0.0112952	0.0322812	0.0212164	0.0101764	0.0207502	0.0427099	0.0577994	0.0457719	0.907317	0.0202177	0.0198447
2	-11.776	-60.97	-11.664	-60.6872	CHEMBL604198	0.0172009	1	0.024087	0.0839161	0.563172	0.0250627	0.324879	0.0186916	0.482759	0.0135939	0.313466	0.51791	0.584708	0.016696	0.016696	0.334405	0.0251256	0.569141	0.0248199	0.0102433	0.0161905	0.385892	0.0141011	0.015138	0.0112069	0.0685757	0.0383973	0.104065	0.273574	0.00851064	0.697708	0.2	0.360202	0.539749	0.345291	0.678273	0.401345	0.146637	0.00856898	0.262327	0.0127854	0.0176651	0.141489	0.0607424
3	-11.605	-68.95	NA	NA	CHEMBL1836814	0.0386925	0.024087	1	0.0159091	0.0267728	0.0385154	0.0257771	0.07251	0.0207055	0.0291193	0.0380474	0.0200321	0.0194099	0.0405007	0.0405007	0.0231766	0.0385965	0.0222222	0.0378378	0.0338219	0.0475059	0.0252649	0.0409302	0.0402385	0.0207143	0.0257353	0.0885341	0.0189394	0.0204082	0.0241649	0.0234375	0.0221169	0.0206264	0.0194903	0.0422334	0.0259831	0.0168805	0.0236967	0.0354046	0.0420624	0.043578	0.0387648	0.0230947	0.0274207
4	-11.311	-64.1228	NA	NA	CHEMBL3188006	0.0223938	0.0839161	0.0159091	1	0.0840951	0.0322048	0.038961	0.0211009	0.0618956	0.0519031	0.0438898	0.0633947	0.0810811	0.026087	0.026087	0.0470685	0.0322848	0.0857988	0.0316706	0.0152188	0.0273327	0.0385005	0.0765492	0.0246696	0.0584071	0.0487627	0.0111732	0.0244807	0.0371402	0.0504348	0.0902527	0.0525794	0.0782014	0.0795019	0.0832595	0.114338	0.05995	0.0380859	0.051709	0.038247	0.0385321	0.0227618	0.0368969	0.0254777
5	-11.272	-78.6305	NA	NA	CHEMBL2113618	0.0211216	0.563172	0.0267728	0.0840951	1	0.0215385	0.270414	0.0223176	0.553501	0.0318979	0.258285	0.668657	0.433168	0.0227642	0.0227642	0.335317	0.0215883	0.436054	0.0214497	0.0120555	0.020979	0.294601	0.0244421	0.0230833	0.0383048	0.0975434	0.0243717	0.0937032	0.229424	0.0255183	0.6075	0.139	0.237945	0.417647	0.25822	0.606396	0.316764	0.13986	0.026506	0.209282	0.0271647	0.02149	0.136496	0.0729702
6	-11.194	-76.745	-9.47	-67.0369	CHEMBL2359302	0.0287719	0.0250627	0.0385154	0.0322048	0.0215385	1	0.0202102	0.0449625	0.0188989	0.0256798	0.0249622	0.0163371	0.0268908	0.0200617	0.0200617	0.0195228	0.915862	0.023888	0.797264	0.0289256	0.0538922	0.0218914	0.0321285	0.0203284	0.0237184	0.0140935	0.00858983	0.00794176	0.017785	0.0258359	0.0258359	0.0479094	0.0230074	0.0275304	0.0333081	0.0285285	0.0187185	0.0177365	0.0299309	0.0277383	0.0442623	0.0332871	0.0172555	0.0240296
7	-11.148	-70.603	-9.401	-65.0353	CHEMBL342328	0.0167428	0.324879	0.0257771	0.038961	0.270414	0.0202102	1	0.017179	0.25	0.0132013	0.197458	0.264423	0.292308	0.0161978	0.0161978	0.187384	0.0202593	0.280783	0.0241433	0.0100188	0.0166052	0.739933	0.0112613	0.0155575	0.0142737	0.0559593	0.0215655	0.10293	0.531886	0.00826446	0.280168	0.139066	0.15544	0.281215	0.156367	0.274409	0.205441	0.16468	0.0108424	0.141493	0.0123894	0.0172027	0.158996	0.0642002
8	-11.132	-70.5122	NA	NA	CHEMBL3918786	0.0778589	0.0186916	0.07251	0.0211009	0.0223176	0.0449625	0.017179	1	0.0147194	0.0400341	0.0383632	0.0116167	0.0130719	0.0431338	0.0431338	0.0192154	0.0450751	0.0137489	0.0438947	0.0301475	0.0508637	0.0187933	0.0360465	0.0428571	0.0273738	0.0262598	0.0249799	0.013899	0.0126354	0.0332198	0.020185	0.0181471	0.0183824	0.0116175	0.0468883	0.0266445	0.0102767	0.0269231	0.0378984	0.0642799	0.0440771	0.0628437	0.0280112	0.031881
9	-11.094	-72.9047	-10.44	-70.3169	CHEMBL2006195	0.0138889	0.482759	0.0207055	0.0618956	0.553501	0.0188989	0.25	0.0147194	1	0.0100503	0.21638	0.794425	0.571219	0.012987	0.012987	0.204981	0.0197857	0.560801	0.021327	0.0114431	0.0150376	0.273526	0.00921659	0.0122915	0.0102215	0.0414847	0.0153473	0.118271	0.300823	0.00672269	0.411072	0.176932	0.30119	0.551389	0.230223	0.401611	0.404894	0.122601	0.00676819	0.181901	0.0117223	0.0151745	0.119588	0.0777903
10	-11.022	-79.0262	NA	NA	CHEMBL209772	0.0467836	0.0135939	0.0291193	0.0519031	0.0318979	0.0256798	0.0132013	0.0400341	0.0100503	1	0.0272162	0.00967458	0.00848896	0.0971039	0.0971039	0.0245719	0.0257381	0.0151134	0.0246914	0.0282792	0.0490368	0.0125112	0.0540827	0.0985307	0.736352	0.0258278	0.0200297	0.00744249	0.00989283	0.820194	0.025721	0.00862813	0.00832639	0.0106383	0.0254237	0.0308642	0.0080292	0.0173762	0.814147	0.0291758	0.0680448	0.0452261	0.0168919	0.019943
11	-10.981	-67.4153	-9.085	-63.2565	CHEMBL470932	0.0355072	0.313466	0.0380474	0.0438898	0.258285	0.0249622	0.197458	0.0383632	0.21638	0.0272162	1	0.227224	0.243442	0.0214626	0.0214626	0.611502	0.025019	0.242019	0.024	0.0118624	0.0231164	0.220302	0.0237603	0.0217566	0.0211931	0.0552901	0.0200743	0.0958702	0.159393	0.0178295	0.282227	0.123314	0.149382	0.232	0.261159	0.279271	0.202443	0.109212	0.0171473	0.348659	0.0240066	0.0363766	0.105893	0.0699301
12	-10.949	-61.9184	NA	NA	CHEMBL605866	0.0112721	0.51791	0.0200321	0.0633947	0.668657	0.0163371	0.264423	0.0116167	0.794425	0.00967458	0.227224	1	0.6192	0.0118289	0.0118289	0.214575	0.0163793	0.609034	0.0164609	0.00722733	0.0138889	0.291498	0.00738916	0.0120148	0.00984781	0.0425209	0.0143824	0.122222	0.319497	0.00617829	0.437579	0.18638	0.318471	0.585329	0.240602	0.426814	0.429419	0.128118	0.00622222	0.189788	0.00853081	0.0118577	0.124726	0.0806258
13	-10.945	-61.8756	-10.569	-56.594	CHEMBL611866	0.0117096	0.584708	0.0194099	0.0810811	0.433168	0.0268908	0.292308	0.0130719	0.571219	0.00848896	0.243442	0.6192	1	0.014978	0.014978	0.230159	0.0269587	0.660991	0.0282258	0.00898012	0.0143266	0.324037	0.00704225	0.0133929	0.00776532	0.0458919	0.0180772	0.123754	0.347772	0.00511073	0.486146	0.219599	0.362484	0.635417	0.27263	0.474201	0.469894	0.118919	0.0051458	0.205104	0.00729927	0.0122699	0.114823	0.0806452
14	-10.931	-61.6432	-8.838	-55.5915	CHEMBL2098076	0.0496241	0.016696	0.0405007	0.026087	0.0227642	0.0200617	0.0161978	0.0431338	0.012987	0.0971039	0.0214626	0.0118289	0.014978	1	1	0.0190114	0.0201083	0.0155844	0.0200297	0.0282729	0.0563636	0.0148011	0.0550661	0.9	0.0921619	0.0168011	0.0323824	0.00972898	0.0136402	0.0940171	0.0191083	0.0107047	0.013805	0.0135249	0.0204886	0.0204082	0.0105184	0.0206835	0.0937231	0.0322823	0.037931	0.0495196	0.0200873	0.020649
15	-10.931	-61.6432	-8.838	-55.5915	CHEMBL2109743	0.0496241	0.016696	0.0405007	0.026087	0.0227642	0.0200617	0.0161978	0.0431338	0.012987	0.0971039	0.0214626	0.0118289	0.014978	1	1	0.0190114	0.0201083	0.0155844	0.0200297	0.0282729	0.0563636	0.0148011	0.0550661	0.9	0.0921619	0.0168011	0.0323824	0.00972898	0.0136402	0.0940171	0.0191083	0.0107047	0.013805	0.0135249	0.0204886	0.0204082	0.0105184	0.0206835	0.0937231	0.0322823	0.037931	0.0495196	0.0200873	0.020649
16	-10.92	-66.3228	-10.723	-66.0192	CHEMBL518608	0.0178326	0.334405	0.0231766	0.0470685	0.335317	0.0195228	0.187384	0.0192154	0.204981	0.0245719	0.611502	0.214575	0.230159	0.0190114	0.0190114	1	0.0195652	0.231445	0.0188022	0.010907	0.0162602	0.207951	0.0165209	0.0192604	0.0226244	0.0891156	0.0229391	0.0921332	0.151488	0.0201342	0.521691	0.117109	0.141953	0.221063	0.155388	0.367488	0.193172	0.104788	0.0202551	0.246167	0.0229612	0.0189189	0.101754	0.0552952
17	-10.874	-66.8	-8.36	-59.3883	CHEMBL1879318	0.0288326	0.0251256	0.0385965	0.0322848	0.0215883	0.915862	0.0202593	0.0450751	0.0197857	0.0257381	0.025019	0.0163793	0.0269587	0.0201083	0.0201083	0.0195652	1	0.0239472	0.8025	0.0295858	0.0540309	0.0219491	0.0322256	0.0203762	0.023773	0.0141207	0.00860832	0.00795756	0.0178282	0.0258949	0.0258949	0.0480349	0.0230643	0.0284322	0.0333839	0.0285929	0.0194946	0.0177815	0.03	0.0277976	0.0452303	0.0333565	0.0172982	0.0240964
18	-10.842	-66.3	-10.34	-59.4147	CHEMBL1712355	0.0130769	0.569141	0.0222222	0.0857988	0.436054	0.023888	0.280783	0.0137489	0.560801	0.0151134	0.242019	0.609034	0.660991	0.0155844	0.0155844	0.231445	0.0239472	1	0.0245059	0.01078	0.0188147	0.30179	0.0150115	0.0158172	0.0179795	0.0482456	0.0194175	0.121633	0.329341	0.0117944	0.480888	0.203196	0.348093	0.632653	0.270637	0.469314	0.460208	0.121019	0.0118745	0.204461	0.0135135	0.0143722	0.116923	0.0775281
19	-10.814	-68.3691	NA	NA	CHEMBL2136095	0.028436	0.0248199	0.0378378	0.0316706	0.0214497	0.797264	0.0241433	0.0438947	0.021327	0.0246914	0.024	0.0164609	0.0282258	0.0200297	0.0200297	0.0188022	0.8025	0.0245059	1	0.0298165	0.0464169	0.0209205	0.0314885	0.0195195	0.0258112	0.0136307	0.0089717	0.00831734	0.0218069	0.0248356	0.0248356	0.0457952	0.0228526	0.0287938	0.0320233	0.0274368	0.018737	0.0169766	0.0287611	0.0267306	0.043239	0.0327979	0.0165354	0.0229075
20	-10.798	-56.2021	NA	NA	CHEMBL526463	0.0219348	0.0102433	0.0338219	0.0152188	0.0120555	0.0289256	0.0100188	0.0301475	0.0114431	0.0282792	0.0118624	0.00722733	0.00898012	0.0282729	0.0282729	0.010907	0.0295858	0.01078	0.0298165	1	0.0393959	0.00796813	0.0222387	0.0272953	0.0273723	0.0125654	0.0232558	0.00806885	0.00814026	0.028416	0.00949555	0.0077821	0.0101266	0.0106051	0.0123894	0.0123529	0.0068415	0.0123617	0.0298054	0.0129724	0.0456885	0.0244853	0.0121019	0.0131944
21	-10.782	-57.2795	NA	NA	CHEMBL3422679	0.0532258	0.0161905	0.0475059	0.0273327	0.020979	0.0538922	0.0166052	0.0508637	0.0150376	0.0490368	0.0231164	0.0138889	0.0143266	0.0563636	0.0563636	0.0162602	0.0540309	0.0188147	0.0464169	0.0393959	1	0.015121	0.0689655	0.0582255	0.040636	0.0157031	0.0212592	0.00962963	0.0138376	0.0466139	0.0162254	0.0126214	0.0140187	0.0174312	0.0237893	0.0193766	0.0112812	0.0215054	0.0629496	0.0230892	0.0539262	0.0572337	0.0208333	0.0204521
22	-10.747	-60.0908	-8.343	-59.0201	CHEMBL342802	0.0172131	0.385892	0.0252649	0.0385005	0.294601	0.0218914	0.739933	0.0187933	0.273526	0.0125112	0.220302	0.291498	0.324037	0.0148011	0.0148011	0.207951	0.0219491	0.30179	0.0209205	0.00796813	0.015121	1	0.00879397	0.0150376	0.00998185	0.0601093	0.0215703	0.108454	0.554887	0.00716204	0.329787	0.162901	0.180556	0.2873	0.185031	0.322171	0.223022	0.183575	0.00721371	0.157495	0.0115718	0.0176991	0.176539	0.0716019
23	-10.733	-47.6083	NA	NA	CHEMBL3326389	0.0366886	0.0141011	0.0409302	0.0765492	0.0244421	0.0321285	0.0112613	0.0360465	0.00921659	0.0540827	0.0237603	0.00738916	0.00704225	0.0550661	0.0550661	0.0165209	0.0322256	0.0150115	0.0314885	0.0222387	0.0689655	0.00879397	1	0.0525727	0.0473118	0.0295608	0.0185185	0.00695048	0.00901917	0.0522946	0.0164948	0.0059952	0.00685714	0.00891862	0.0224719	0.0349794	0.00574163	0.0157005	0.0915179	0.0188501	0.0520231	0.0358786	0.0162791	0.021978
24	-10.724	-61.6061	-10.669	-59.8706	CHEMBL536150	0.0494673	0.015138	0.0402385	0.0246696	0.0230833	0.0203284	0.0155575	0.0428571	0.0122915	0.0985307	0.0217566	0.0120148	0.0133929	0.9	0.9	0.0192604	0.0203762	0.0158172	0.0195195	0.0272953	0.0582255	0.0150376	0.0525727	1	0.0935315	0.0169952	0.0312012	0.00913563	0.0129646	0.0954033	0.0193705	0.0108696	0.0122378	0.0137221	0.0207668	0.0206842	0.0106545	0.0210046	0.0951134	0.0326996	0.0384952	0.0493643	0.0203901	0.021
25	-10.721	-82.1832	NA	NA	CHEMBL213180	0.0374724	0.0112069	0.0207143	0.0584071	0.0383048	0.0237184	0.0142737	0.0273738	0.0102215	0.736352	0.0211931	0.00984781	0.00776532	0.0921619	0.0921619	0.0226244	0.023773	0.0179795	0.0258112	0.0273723	0.040636	0.00998185	0.0473118	0.0935315	1	0.0261745	0.0157421	0.00685401	0.012605	0.739597	0.0236967	0.00877963	0.00761421	0.0158863	0.021028	0.029734	0.00740192	0.015887	0.75	0.0205429	0.0617929	0.036075	0.0154374	0.0262902
26	-10.713	-65.7735	NA	NA	CHEMBL3918148	0.0165644	0.0685757	0.0257353	0.0487627	0.0975434	0.0140935	0.0559593	0.0262598	0.0414847	0.0258278	0.0552901	0.0425209	0.0458919	0.0168011	0.0168011	0.0891156	0.0141207	0.0482456	0.0136307	0.0125654	0.0157031	0.0601093	0.0295608	0.0169952	0.0261745	1	0.0236724	0.107235	0.0446686	0.0212061	0.0952381	0.10899	0.0870553	0.0450966	0.105899	0.164925	0.0388098	0.0348406	0.0213191	0.0514139	0.0223308	0.0163241	0.0355072	0.0943555
27	-10.709	-52.5454	-9.345	-51.1689	CHEMBL250106	0.0136705	0.0383973	0.0885341	0.0111732	0.0243717	0.00858983	0.0215655	0.0249799	0.0153473	0.0200297	0.0200743	0.0143824	0.0180772	0.0323824	0.0323824	0.0229391	0.00860832	0.0194175	0.0089717	0.0232558	0.0212592	0.0215703	0.0185185	0.0312012	0.0157421	0.0236724	1	0.0144928	0.0159236	0.0178704	0.0232036	0.0175146	0.0202102	0.0149961	0.022946	0.0236162	0.0127298	0.0191827	0.0156951	0.0195258	0.0141398	0.0141319	0.0186688	0.0208711
28	-10.692	-48.822	NA	NA	CHEMBL2313676	0.00948167	0.104065	0.0189394	0.0244807	0.0937032	0.00794176	0.10293	0.013899	0.118271	0.00744249	0.0958702	0.122222	0.123754	0.00972898	0.00972898	0.0921332	0.00795756	0.121633	0.00831734	0.00806885	0.00962963	0.108454	0.00695048	0.00913563	0.00685401	0.107235	0.0144928	1	0.121872	0.00474898	0.0937962	0.168126	0.217699	0.12	0.164202	0.0924309	0.101924	0.0527975	0.00546075	0.0513676	0.00572656	0.00933998	0.0514593	0.128415
29	-10.668	-54.4698	-10.483	-54.4116	CHEMBL145717	0.0121488	0.273574	0.0204082	0.0371402	0.229424	0.017785	0.531886	0.0126354	0.300823	0.00989283	0.159393	0.319497	0.347772	0.0136402	0.0136402	0.151488	0.0178282	0.329341	0.0218069	0.00814026	0.0138376	0.554887	0.00901917	0.0129646	0.012605	0.0446686	0.0159236	0.121872	1	0.00661704	0.236789	0.164309	0.177966	0.333333	0.133395	0.232072	0.24587	0.115505	0.00918197	0.110923	0.00973451	0.0119314	0.11167	0.082131
30	-10.652	-76.8334	NA	NA	CHEMBL206310	0.0424597	0.00851064	0.0241649	0.0504348	0.0255183	0.0258359	0.00826446	0.0332198	0.00672269	0.820194	0.0178295	0.00617829	0.00511073	0.0940171	0.0940171	0.0201342	0.0258949	0.0117944	0.0248356	0.028416	0.0466139	0.00716204	0.0522946	0.0954033	0.739597	0.0212061	0.0178704	0.00474898	0.00661704	1	0.0210773	0.00519481	0.00501253	0.00738916	0.0176923	0.0246914	0.00512445	0.0121845	0.823282	0.0233406	0.067591	0.0409777	0.0118443	0.0142721
31	-10.642	-68.8147	NA	NA	CHEMBL18115	0.018598	0.697708	0.0234375	0.0902527	0.6075	0.0258359	0.280168	0.020185	0.411072	0.025721	0.282227	0.437579	0.486146	0.0191083	0.0191083	0.521691	0.0258949	0.480888	0.0248356	0.00949555	0.0162254	0.329787	0.0164948	0.0193705	0.0236967	0.0952381	0.0232036	0.0937962	0.236789	0.0210773	1	0.175101	0.306189	0.460714	0.309901	0.715762	0.352709	0.133528	0.0212097	0.239399	0.0232558	0.0190007	0.129367	0.0585899
32	-10.641	-58.6142	-9.406	-55.285	CHEMBL9576	0.0110847	0.2	0.0221169	0.0525794	0.139	0.0479094	0.139066	0.0181471	0.176932	0.00862813	0.123314	0.18638	0.219599	0.0107047	0.0107047	0.117109	0.0480349	0.203196	0.0457952	0.0077821	0.0126214	0.162901	0.0059952	0.0108696	0.00877963	0.10899	0.0175146	0.168126	0.164309	0.00519481	0.175101	1	0.39498	0.197339	0.292308	0.171627	0.15879	0.0420513	0.00523104	0.132552	0.00742804	0.0116641	0.0406746	0.172194
33	-10.623	-54.9592	-8.235	-51.123	CHEMBL1984342	0.0115031	0.360202	0.0206264	0.0782014	0.237945	0.0230074	0.15544	0.0183824	0.30119	0.00832639	0.149382	0.318471	0.362484	0.013805	0.013805	0.141953	0.0230643	0.348093	0.0228526	0.0101266	0.0140187	0.180556	0.00685714	0.0122378	0.00761421	0.0870553	0.0202102	0.217699	0.177966	0.00501253	0.306189	0.39498	1	0.337306	0.524405	0.299681	0.259186	0.0686869	0.00504626	0.129678	0.00714924	0.0120573	0.0664712	0.162031
34	-10.61	-29.805	NA	NA	CHEMBL475234	0.0112952	0.539749	0.0194903	0.0795019	0.417647	0.0275304	0.281215	0.0116175	0.551389	0.0106383	0.232	0.585329	0.635417	0.0135249	0.0135249	0.221063	0.0284322	0.632653	0.0287938	0.0106051	0.0174312	0.2873	0.00891862	0.0137221	0.0158863	0.0450966	0.0149961	0.12	0.333333	0.00738916	0.460714	0.197339	0.337306	1	0.260914	0.45	0.49537	0.115464	0.00994201	0.19638	0.0123131	0.0125926	0.111665	0.0776805
35	-10.59	-57.6736	NA	NA	CHEMBL478367	0.0322812	0.345291	0.0422334	0.0832595	0.25822	0.0333081	0.156367	0.0468883	0.230223	0.0254237	0.261159	0.240602	0.27263	0.0204886	0.0204886	0.155388	0.0333839	0.270637	0.0320233	0.0123894	0.0237893	0.185031	0.0224719	0.0207668	0.021028	0.105899	0.022946	0.164202	0.133395	0.0176923	0.309901	0.292308	0.524405	0.260914	1	0.30642	0.203816	0.0767825	0.0170147	0.185619	0.0246508	0.0353857	0.0745342	0.128392
36	-10.553	-74.9	-10.442	-71.6339	CHEMBL610555	0.0212164	0.678273	0.0259831	0.114338	0.606396	0.0285285	0.274409	0.0266445	0.401611	0.0308642	0.279271	0.426814	0.474201	0.0204082	0.0204082	0.367488	0.0285929	0.469314	0.0274368	0.0123529	0.0193766	0.322171	0.0349794	0.0206842	0.029734	0.164925	0.0236162	0.0924309	0.232072	0.0246914	0.715762	0.171627	0.299681	0.45	0.30642	1	0.345894	0.133142	0.0248447	0.235243	0.0270714	0.0215727	0.131163	0.0595122
37	-10.5	-60.5	-10.449	-60.4407	cAMP (Redocked control)	0.0101764	0.401345	0.0168805	0.05995	0.316764	0.0187185	0.205441	0.0102767	0.404894	0.0080292	0.202443	0.429419	0.469894	0.0105184	0.0105184	0.193172	0.0194946	0.460208	0.018737	0.0068415	0.0112812	0.223022	0.00574163	0.0106545	0.00740192	0.0388098	0.0127298	0.101924	0.24587	0.00512445	0.352709	0.15879	0.259186	0.49537	0.203816	0.345894	1	0.0896185	0.00589536	0.163233	0.00777001	0.010688	0.087069	0.0689981
38	-10.545	-61.0564	-9.037	-60.2099	CHEMBL3580894	0.0207502	0.146637	0.0236967	0.0380859	0.13986	0.0177365	0.16468	0.0269231	0.122601	0.0173762	0.109212	0.128118	0.118919	0.0206835	0.0206835	0.104788	0.0177815	0.121019	0.0169766	0.0123617	0.0215054	0.183575	0.0157005	0.0210046	0.015887	0.0348406	0.0191827	0.0527975	0.115505	0.0121845	0.133528	0.0420513	0.0686869	0.115464	0.0767825	0.133142	0.0896185	1	0.0122699	0.0779777	0.0168382	0.0211599	0.43188	0.0359955
39	-10.539	-70.8591	NA	NA	CHEMBL207036	0.0427099	0.00856898	0.0354046	0.051709	0.026506	0.0299309	0.0108424	0.0378984	0.00676819	0.814147	0.0171473	0.00622222	0.0051458	0.0937231	0.0937231	0.0202551	0.03	0.0118745	0.0287611	0.0298054	0.0629496	0.00721371	0.0915179	0.0951134	0.75	0.0213191	0.0156951	0.00546075	0.00918197	0.823282	0.0212097	0.00523104	0.00504626	0.00994201	0.0170147	0.0248447	0.00589536	0.0122699	1	0.021978	0.0708661	0.0412147	0.011925	0.0163305
40	-10.538	-54.5486	NA	NA	CHEMBL610564	0.0577994	0.262327	0.0420624	0.038247	0.209282	0.0277383	0.141493	0.0642799	0.181901	0.0291758	0.348659	0.189788	0.205104	0.0322823	0.0322823	0.246167	0.0277976	0.204461	0.0267306	0.0129724	0.0230892	0.157495	0.0188501	0.0326996	0.0205429	0.0514139	0.0195258	0.0513676	0.110923	0.0233406	0.239399	0.132552	0.129678	0.19638	0.185619	0.235243	0.163233	0.0779777	0.021978	1	0.0270898	0.058299	0.0758333	0.0564149
41	-10.519	-69.597	-8.825	-44.3466	CHEMBL253104	0.0457719	0.0127854	0.043578	0.0385321	0.0271647	0.0442623	0.0123894	0.0440771	0.0117223	0.0680448	0.0240066	0.00853081	0.00729927	0.037931	0.037931	0.0229612	0.0452303	0.0135135	0.043239	0.0456885	0.0539262	0.0115718	0.0520231	0.0384952	0.0617929	0.0223308	0.0141398	0.00572656	0.00973451	0.067591	0.0232558	0.00742804	0.00714924	0.0123131	0.0246508	0.0270714	0.00777001	0.0168382	0.0708661	0.0270898	1	0.050536	0.0163339	0.0153846
42	-10.497	-78.3	-9.245	-77.4184	CHEMBL3133830	0.907317	0.0176651	0.0387648	0.0227618	0.02149	0.0332871	0.0172027	0.0628437	0.0151745	0.0452261	0.0363766	0.0118577	0.0122699	0.0495196	0.0495196	0.0189189	0.0333565	0.0143722	0.0327979	0.0244853	0.0572337	0.0176991	0.0358786	0.0493643	0.036075	0.0163241	0.0141319	0.00933998	0.0119314	0.0409777	0.0190007	0.0116641	0.0120573	0.0125926	0.0353857	0.0215727	0.010688	0.0211599	0.0412147	0.058299	0.050536	1	0.0206264	0.0194421
43	-10.486	-52.1321	-9.131	-52.0233	CHEMBL3580897	0.0202177	0.141489	0.0230947	0.0368969	0.136496	0.0172555	0.158996	0.0280112	0.119588	0.0168919	0.105893	0.124726	0.114823	0.0200873	0.0200873	0.101754	0.0172982	0.116923	0.0165354	0.0121019	0.0208333	0.176539	0.0162791	0.0203901	0.0154374	0.0355072	0.0186688	0.0514593	0.11167	0.0118443	0.129367	0.0406746	0.0664712	0.111665	0.0745342	0.131163	0.087069	0.43188	0.011925	0.0758333	0.0163339	0.0206264	1	0.0347072
44	-10.466	-50.779	NA	NA	CHEMBL2028231	0.0198447	0.0607424	0.0274207	0.0254777	0.0729702	0.0240296	0.0642002	0.031881	0.0777903	0.019943	0.0699301	0.0806258	0.0806452	0.020649	0.020649	0.0552952	0.0240964	0.0775281	0.0229075	0.0131944	0.0204521	0.0716019	0.021978	0.021	0.0262902	0.0943555	0.0208711	0.128415	0.082131	0.0142721	0.0585899	0.172194	0.162031	0.0776805	0.128392	0.0595122	0.0689981	0.0359955	0.0163305	0.0564149	0.0153846	0.0194421	0.0347072	1
45	-10.441	-60.1615	NA	NA	CHEMBL2023413	0.047397	0.0202392	0.0475825	0.0244344	0.0262935	0.0340909	0.0232558	0.0767045	0.0190736	0.0517388	0.0351464	0.0172084	0.0203327	0.0636042	0.0636042	0.0213439	0.0341741	0.0217984	0.0351014	0.0297845	0.0579297	0.0214216	0.0544612	0.0636201	0.0356537	0.0316901	0.0237906	0.0277981	0.0196604	0.046729	0.0215589	0.0353053	0.0348944	0.0185841	0.0585739	0.0212072	0.014867	0.0196998	0.0524506	0.054849	0.0395683	0.0537634	0.0191083	0.0498409
46	-10.436	-72.3653	NA	NA	CHEMBL1732676	0.0139104	0.580265	0.0223077	0.096	0.436965	0.0248344	0.275029	0.0147465	0.56259	0.0160338	0.241986	0.608764	0.673981	0.0200873	0.0200873	0.232581	0.0248963	0.845763	0.0237906	0.012747	0.0218009	0.302057	0.018648	0.0167845	0.0154374	0.0491924	0.0211554	0.123052	0.32494	0.0127011	0.485714	0.204363	0.35528	0.630117	0.270724	0.473939	0.462877	0.120469	0.0127877	0.204291	0.0135747	0.0144267	0.116375	0.0767494
47	-10.425	-52.5189	NA	NA	CHEMBL3823614	0.0362582	0.0136286	0.0321199	0.0159129	0.0149371	0.0383142	0.0165975	0.0472915	0.0100756	0.0304212	0.020914	0.00970018	0.0110922	0.0222753	0.0222753	0.0140325	0.0384025	0.0151515	0.0368189	0.0124629	0.033737	0.016187	0.0355277	0.0225806	0.0203922	0.0191167	0.0178042	0.0101971	0.0124275	0.0209953	0.0146832	0.013913	0.0125733	0.0114943	0.0278638	0.0191131	0.00878477	0.0191972	0.0219264	0.0232558	0.0197857	0.0363766	0.0195246	0.0229226
48	-10.419	-59.3561	NA	NA	CHEMBL576514	0.016116	0.332464	0.0199521	0.111702	0.224646	0.0294883	0.141469	0.0214008	0.24399	0.0140721	0.145418	0.259021	0.292249	0.0182315	0.0182315	0.138941	0.0295652	0.284653	0.0281924	0.0125082	0.019861	0.173171	0.0185644	0.0185185	0.0134168	0.0353118	0.0151771	0.0586345	0.141928	0.0105914	0.292325	0.128959	0.214953	0.277311	0.192189	0.293008	0.212425	0.267427	0.0106667	0.125227	0.0132701	0.0166139	0.256691	0.037931
49	-10.416	-64.862	NA	NA	CHEMBL1883398	0.0233393	0.0392157	0.0376682	0.0221239	0.035124	0.026975	0.0285714	0.0449944	0.0178174	0.0299401	0.0341709	0.014218	0.0170261	0.0225873	0.0225873	0.0304183	0.0270531	0.0234375	0.0266055	0.017229	0.0283768	0.0243605	0.0384615	0.0219207	0.0284553	0.021121	0.0275142	0.0118343	0.0219058	0.0281125	0.0322581	0.0162225	0.0154696	0.025	0.0287129	0.0316206	0.0120818	0.0280702	0.0262626	0.0341959	0.025974	0.0228471	0.027027	0.0289474
50	-10.414	-68.9798	NA	NA	CHEMBL3894916	0.0757874	0.0166667	0.0451977	0.0233372	0.0257787	0.0303337	0.0194954	0.382445	0.0128505	0.0501066	0.0469083	0.0137845	0.0107143	0.0474614	0.0474614	0.0216749	0.030426	0.0175439	0.0287908	0.0201042	0.0386941	0.0192555	0.0513644	0.048369	0.0298826	0.0262935	0.0227048	0.0141093	0.0125714	0.0415778	0.019833	0.0171569	0.016317	0.0124294	0.0541977	0.024666	0.00968992	0.025894	0.0385852	0.0806452	0.0392157	0.0587678	0.0273159	0.0323034
51	-10.398	-60.4435	-10.336	-57.4335	CHEMBL3416578	0.0442396	0.0159091	0.0454545	0.0303371	0.0247168	0.0485149	0.0299335	0.0585534	0.0156775	0.0416667	0.0199601	0.0143369	0.0171625	0.0410526	0.0410526	0.0150801	0.0486594	0.0213244	0.0600572	0.039823	0.0564042	0.0121359	0.0675883	0.0395722	0.0601266	0.0162602	0.0189394	0.011045	0.0300334	0.0420082	0.015984	0.0116279	0.0155902	0.0285714	0.0197628	0.0196657	0.011215	0.0210773	0.057652	0.0258303	0.0573034	0.0404676	0.0202931	0.0264901
52	-10.383	-64.3531	-10.322	-63.6755	CHEMBL1727847	0.0174419	0.0847085	0.0097561	0.049948	0.0636008	0.032287	0.0386572	0.014	0.0823402	0.0117754	0.0430712	0.0853518	0.0827815	0.0169332	0.0169332	0.0409617	0.0323741	0.0820734	0.0308219	0.0100874	0.0153689	0.0498866	0.0102696	0.0172084	0.0119926	0.021309	0.0138889	0.0264211	0.0527404	0.0118613	0.0756547	0.0629834	0.0795699	0.0798319	0.0654028	0.0752381	0.0643699	0.0455531	0.00824176	0.0397237	0.0107632	0.0179299	0.0450734	0.0309156
53	-10.38	-66.7659	NA	NA	CHEMBL609206	0.0157819	0.708273	0.0228408	0.0771993	0.487776	0.0236461	0.286624	0.0177365	0.420048	0.0123839	0.278159	0.442038	0.498721	0.0127389	0.0127389	0.29771	0.0244836	0.493116	0.0264901	0.00954085	0.0128535	0.334528	0.0103306	0.0120968	0.0101961	0.0631068	0.0233434	0.0951673	0.242549	0.00775194	0.599016	0.176531	0.310307	0.465144	0.305859	0.584634	0.356859	0.130137	0.00780031	0.235607	0.0124069	0.0162315	0.126066	0.0548355
54	-10.373	-67.4198	NA	NA	CHEMBL2142998	0.0281014	0.0243704	0.0376197	0.0313253	0.0217554	0.816561	0.0196696	0.0488202	0.0183853	0.028065	0.0250923	0.015873	0.0261438	0.0195489	0.0195489	0.0190543	0.819693	0.0232372	0.764916	0.0283565	0.0576441	0.0212585	0.0442478	0.019802	0.0238806	0.0163419	0.00838574	0.00776699	0.0173092	0.0282318	0.0251852	0.0465313	0.0223821	0.0267927	0.0332349	0.030837	0.0182713	0.0172414	0.0440061	0.0270833	0.0430622	0.0325203	0.0184147	0.0242152
55	-10.36	-67.7667	-10.135	-64.0595	CHEMBL603505	0.0192719	0.290988	0.0168895	0.0744681	0.260997	0.0265353	0.119854	0.0375107	0.17154	0.0264386	0.127568	0.179381	0.204476	0.022293	0.022293	0.252968	0.0265957	0.205	0.0255102	0.0106698	0.0205128	0.142713	0.0174717	0.0225989	0.0244287	0.0538881	0.0200893	0.0435699	0.1	0.0218069	0.422993	0.0928705	0.152818	0.196307	0.155923	0.312315	0.155201	0.127536	0.0219436	0.109621	0.0240265	0.0196629	0.123596	0.0278578
56	-10.353	-62.2703	-8.339	-61.9718	CHEMBL3113262	0.0399348	0.0117073	0.0377207	0.0192308	0.021544	0.0221088	0.0132325	0.046169	0.0144928	0.057971	0.0237258	0.0153531	0.0127576	0.0589336	0.0589336	0.0141313	0.0221654	0.0173913	0.0211554	0.0223831	0.0368159	0.0124352	0.0501253	0.0598859	0.0455373	0.0145666	0.0183793	0.0136882	0.0142315	0.055505	0.0148731	0.0170683	0.0163777	0.0140977	0.0262009	0.0146174	0.0115607	0.015	0.055912	0.0414938	0.0423077	0.0391687	0.0145208	0.029148
57	-10.351	-73.4419	NA	NA	CHEMBL3656047	0.0485513	0.0128913	0.0366972	0.0227687	0.0186599	0.0309698	0.0133929	0.0502793	0.023919	0.0566524	0.0241868	0.0105364	0.0101476	0.0556537	0.0556537	0.0198728	0.0318888	0.0145455	0.0321065	0.0279898	0.0513796	0.0126582	0.0476744	0.0555556	0.039485	0.0125174	0.0239617	0.00794224	0.0107143	0.0488851	0.0200167	0.0103286	0.0108499	0.0151111	0.0248344	0.0163532	0.00940439	0.0169811	0.0483175	0.0410742	0.0494053	0.0615265	0.0164684	0.0197505
58	-10.338	-48.2083	-8.989	-47.4199	CHEMBL144470	0.0517104	0.0314286	0.0428349	0.0394737	0.0277778	0.0280066	0.0163636	0.0431925	0.0110701	0.0456503	0.0228041	0.00972763	0.0122066	0.040636	0.040636	0.0193237	0.028076	0.0166512	0.0276461	0.036965	0.053243	0.0138751	0.0846626	0.0393912	0.0400697	0.0293276	0.0292921	0.0102564	0.0117967	0.0387597	0.0203046	0.0114613	0.0147465	0.0107817	0.0260504	0.0302521	0.00793021	0.0211742	0.0472028	0.0219953	0.0541045	0.0507416	0.0205224	0.0255319
59	-10.336	-75.1391	-9.771	-71.5983	CHEMBL390775	0.0208914	0.658108	0.0255878	0.1121	0.590419	0.028065	0.268342	0.0236542	0.391695	0.030349	0.274694	0.415569	0.461722	0.0200617	0.0200617	0.361004	0.0281273	0.45721	0.0270078	0.0127833	0.019024	0.314189	0.0394338	0.0203284	0.0292308	0.145441	0.0232389	0.0917563	0.227096	0.0242792	0.69598	0.167961	0.292835	0.438776	0.3	0.897507	0.338694	0.130394	0.0244275	0.231884	0.0265915	0.0212474	0.127505	0.0582617
60	-10.336	-52.8097	-9.905	-50.8401	CHEMBL1735556	0.00628931	0.0957711	0.00976909	0.425867	0.0673913	0.0264966	0.0420933	0.00664452	0.0797101	0.00796813	0.036999	0.0773196	0.0963705	0.00722394	0.00722394	0.0350195	0.0275862	0.0979192	0.0261438	0.0101229	0.01373	0.0445293	0.0103704	0.00735294	0.011213	0.0155993	0.00662879	0.0261552	0.041049	0.00803213	0.0842333	0.0632754	0.093674	0.162469	0.085197	0.0824524	0.0885947	0.0374396	0.00809717	0.0338664	0.0131004	0.00881834	0.0360046	0.0132979
61	-10.334	-63.5257	-8.906	-56.3868	CHEMBL3143993	0.00952381	0.0760157	0.012218	0.0589711	0.0573394	0.0478215	0.0251497	0.0107143	0.0610687	0.0138445	0.0304017	0.0644719	0.0583658	0.0121547	0.0121547	0.0276356	0.0479744	0.0608365	0.0452716	0.012112	0.014742	0.0339674	0.0180033	0.0123874	0.0185792	0.0146552	0.0131313	0.0182315	0.0277108	0.0205405	0.0666667	0.0570292	0.0770218	0.0588957	0.0667408	0.0651934	0.0434333	0.0217391	0.0162866	0.0297324	0.017585	0.0102516	0.022113	0.0218341
62	-10.326	-65.8341	-9.936	-61.7172	CHEMBL1289878	0.0152064	0.504528	0.0223343	0.0589286	0.442922	0.0145149	0.270414	0.0162116	0.422007	0.0109375	0.240154	0.450065	0.436725	0.0128824	0.0128824	0.228102	0.0145482	0.423913	0.0154412	0.00780312	0.0130095	0.297647	0.0083682	0.0122349	0.00870942	0.0504841	0.0189394	0.0928839	0.226899	0.00625978	0.433668	0.137862	0.237945	0.40771	0.240229	0.424209	0.314202	0.136454	0.00629921	0.201915	0.0100167	0.0156695	0.126679	0.0534813
63	-10.303	-64.5036	NA	NA	CHEMBL1892367	0.0199336	0.0259336	0.0306291	0.0295015	0.0521236	0.0230496	0.024	0.0377551	0.0121212	0.037037	0.0323475	0.0117899	0.0133883	0.0226415	0.0226415	0.0892193	0.0231111	0.0203046	0.0220152	0.0155196	0.0257998	0.0197585	0.0408432	0.0230105	0.0357815	0.0306513	0.021815	0.00863422	0.0179462	0.0353817	0.093412	0.0104712	0.0110442	0.0218038	0.0264117	0.0481481	0.0103004	0.0232804	0.0337079	0.0325064	0.0308458	0.019544	0.0235415	0.0259434
64	-10.285	-67.8	-8.375	-67.6963	CHEMBL3982700	0.0745698	0.018412	0.0448718	0.0283126	0.0281543	0.0334646	0.0222222	0.366766	0.0181406	0.046344	0.0454076	0.0144928	0.0126582	0.0481283	0.0481283	0.0220096	0.037661	0.0192308	0.0318054	0.024872	0.0446009	0.0223048	0.0362538	0.0490196	0.0310559	0.0264682	0.0230105	0.0137339	0.0132597	0.038105	0.0223124	0.0189349	0.0180383	0.019802	0.0557276	0.026973	0.0122642	0.0298329	0.0362694	0.0782014	0.0566893	0.0739008	0.0310702	0.032345
65	-10.281	-66.5974	NA	NA	CHEMBL249097	0.091954	0.0146396	0.0683287	0.0243902	0.0266393	0.04	0.0173913	0.158354	0.0133038	0.0672182	0.0404449	0.0154211	0.0112867	0.0607029	0.0607029	0.0178404	0.0401174	0.0166297	0.0380334	0.0320466	0.0498262	0.0169287	0.0461997	0.0618221	0.0454545	0.021121	0.0255682	0.0118343	0.0130293	0.0524152	0.0178926	0.0150463	0.0143488	0.0128894	0.0463243	0.0215264	0.0102041	0.0244755	0.0561331	0.0677481	0.0711864	0.0827907	0.023569	0.0289474
66	-10.269	-68.4656	-8.818	-67.6319	CHEMBL399954	0.0727817	0.0133172	0.049952	0.0201661	0.0262582	0.0234934	0.016317	0.132199	0.0131108	0.0625686	0.0376344	0.0153846	0.0109356	0.0566893	0.0566893	0.0169492	0.0235656	0.0166865	0.0222868	0.0180587	0.0305998	0.0156863	0.0390879	0.0578035	0.0394737	0.0170503	0.0230924	0.0116071	0.0128205	0.046892	0.0169492	0.0149813	0.0142349	0.0126728	0.0438972	0.0165975	0.00985222	0.01875	0.0484582	0.0667341	0.0511296	0.0638298	0.0180072	0.0301291
67	-10.261	-71.72	NA	NA	CHEMBL612218	0.0329835	0.667643	0.0465116	0.0809302	0.465721	0.0349206	0.294377	0.0428954	0.43462	0.0209003	0.384699	0.464525	0.516043	0.0181518	0.0181518	0.277295	0.035004	0.505867	0.033511	0.0116137	0.0352941	0.34875	0.0341034	0.01841	0.0137875	0.0580326	0.0200772	0.0987749	0.248401	0.0144695	0.571606	0.18617	0.322286	0.485535	0.392585	0.557716	0.369453	0.138634	0.0261866	0.323902	0.0224138	0.0331614	0.134122	0.0625
68	-10.259	-63.5773	NA	NA	CHEMBL477514	0.024236	0.0166436	0.0227508	0.0514604	0.0373134	0.0589623	0.0434783	0.0367847	0.0205198	0.0334928	0.0373494	0.0147493	0.0153417	0.0247525	0.0247525	0.0177778	0.0604265	0.0260274	0.0566667	0.0246103	0.0884956	0.0135542	0.0920245	0.0226986	0.0432633	0.0168067	0.00993378	0.00981354	0.0408163	0.0313253	0.0190476	0.0128571	0.0134953	0.0430686	0.0381406	0.020979	0.0132013	0.0200861	0.0573566	0.0247845	0.0469799	0.0278638	0.0191781	0.0659722
69	-10.239	-63.4048	-8.818	-56.4451	CHEMBL1333540	0.0122649	0.321429	0.0244898	0.0645833	0.21547	0.0246479	0.136264	0.0158259	0.277778	0.00892857	0.137235	0.296196	0.328877	0.0120259	0.0120259	0.130019	0.0247132	0.319896	0.0235492	0.00731383	0.0120968	0.16646	0.00628931	0.012218	0.00817439	0.0359327	0.0251736	0.0827759	0.164972	0.00537634	0.276451	0.160714	0.252463	0.309434	0.200634	0.2703	0.23904	0.105204	0.00541516	0.116514	0.00770713	0.0128411	0.101418	0.047619
70	-10.227	-65.103	NA	NA	CHEMBL249098	0.0956341	0.0136816	0.0479452	0.0207065	0.0269058	0.0229645	0.0155317	0.156379	0.0134639	0.064117	0.0374037	0.0158311	0.011236	0.0569106	0.0569106	0.0162933	0.0230366	0.0158924	0.0217606	0.0168067	0.0301508	0.0147849	0.0405405	0.0580569	0.0404494	0.0173762	0.0204708	0.0118397	0.0131579	0.0480447	0.0173536	0.0154044	0.0146163	0.0130024	0.0449561	0.0169851	0.0100705	0.0179718	0.0496614	0.0671488	0.0512195	0.0747757	0.0172414	0.0311111
71	-10.226	-69.0377	-9.004	-68.9502	CHEMBL3402394	0.0782779	0.0188902	0.0507042	0.0278422	0.0332262	0.0394338	0.0192963	0.396552	0.020979	0.0463158	0.0453587	0.01868	0.0153846	0.04814	0.04814	0.0214844	0.0427263	0.0197216	0.0384246	0.0283371	0.0663391	0.0190355	0.0590112	0.0490524	0.0317797	0.0269587	0.0225049	0.0157756	0.015891	0.0378947	0.0228216	0.0219245	0.0208575	0.0225989	0.0570222	0.0275792	0.0144788	0.026862	0.0516129	0.0745527	0.0569106	0.0642722	0.0282353	0.0376569
72	-10.214	-73.1666	-10.152	-69.8175	CHEMBL259303	0.0230216	0.542373	0.0227434	0.0825853	0.385113	0.0282227	0.239064	0.028887	0.412042	0.0217729	0.242654	0.438685	0.487374	0.0248597	0.0248597	0.228417	0.0282875	0.474785	0.0271261	0.0125149	0.0188679	0.279043	0.0165289	0.0252033	0.0213102	0.0505119	0.015625	0.0939349	0.237271	0.0187207	0.477376	0.175456	0.312568	0.461814	0.28128	0.476615	0.353406	0.109943	0.0188383	0.230026	0.0165289	0.0233546	0.108635	0.0618762
73	-10.206	-55.8232	NA	NA	CHEMBL3143489	0.0139276	0.0649189	0.0164986	0.0881988	0.0426229	0.0419652	0.034965	0.0184971	0.0371257	0.0196891	0.0503212	0.0372272	0.0521092	0.0149893	0.0149893	0.048583	0.0420945	0.0533333	0.0398058	0.0110783	0.020214	0.0434211	0.0202808	0.0152672	0.0168776	0.0211149	0.0147059	0.0150177	0.0302678	0.014553	0.0597177	0.0907895	0.0557576	0.0455607	0.0587607	0.0584485	0.0368526	0.0322981	0.0146751	0.0520629	0.0192525	0.0154686	0.0310263	0.0237099
74	-10.201	-69.8991	NA	NA	CHEMBL606262	0.0118734	0.20915	0.0143885	0.0493631	0.145201	0.0202655	0.0928513	0.0145706	0.180505	0.00706215	0.095458	0.188213	0.211268	0.0101744	0.0101744	0.0915805	0.0203081	0.208295	0.0195418	0.00667037	0.010101	0.109614	0.00458295	0.0103017	0.00644238	0.0312305	0.0172176	0.075	0.109532	0.00424929	0.187605	0.133809	0.245731	0.202338	0.188226	0.184514	0.16405	0.0797286	0.0042735	0.086145	0.00675169	0.0130039	0.0775578	0.0434783
75	-10.192	-61.4413	-8.938	-59.4611	CHEMBL2112619	0.0168324	0.355721	0.0243531	0.0382463	0.264331	0.027846	0.228166	0.0191431	0.242117	0.011599	0.304069	0.254502	0.304087	0.0136869	0.0136869	0.287159	0.0279146	0.269805	0.0299213	0.00879397	0.0138889	0.259169	0.00906002	0.0130095	0.0100925	0.0524017	0.0200481	0.0870588	0.186047	0.006639	0.307112	0.148707	0.167545	0.259177	0.172875	0.300633	0.224138	0.115987	0.00668338	0.223573	0.0106667	0.0172932	0.112121	0.064693
76	-10.19	-52	-8.379	-51.8432	CHEMBL3823469	0.0362582	0.0136286	0.0321199	0.0159129	0.0149371	0.0383142	0.0165975	0.0472915	0.0100756	0.0304212	0.020914	0.00970018	0.0110922	0.0222753	0.0222753	0.0140325	0.0384025	0.0151515	0.0368189	0.0124629	0.033737	0.016187	0.0355277	0.0225806	0.0203922	0.0191167	0.0178042	0.0101971	0.0124275	0.0209953	0.0146832	0.013913	0.0125733	0.0114943	0.0278638	0.0191131	0.00878477	0.0191972	0.0219264	0.0232558	0.0197857	0.0363766	0.0195246	0.0229226
77	-10.183	-63.3864	NA	NA	CHEMBL605246	0.0328947	0.635098	0.0445581	0.0842391	0.455479	0.0371805	0.290288	0.0415945	0.419856	0.0243328	0.370526	0.447436	0.492976	0.0209171	0.0209171	0.27179	0.0372671	0.4875	0.0357143	0.0131894	0.0378521	0.334132	0.037234	0.0212072	0.0174188	0.0573601	0.0195489	0.0961969	0.245868	0.0180534	0.553293	0.177073	0.30989	0.477521	0.378151	0.540351	0.359281	0.134975	0.0320256	0.313208	0.0269134	0.0330697	0.130725	0.0624371
78	-10.183	-57.5189	NA	NA	CHEMBL440203	0.0429825	0.0106383	0.029889	0.0622271	0.0193986	0.0449859	0.0112936	0.0382166	0.0126183	0.0384246	0.0208333	0.00891862	0.0117773	0.0470942	0.0470942	0.0179695	0.046096	0.0115183	0.0437891	0.0478914	0.0517621	0.0125142	0.227124	0.0479103	0.0432645	0.0283465	0.0116175	0.00890688	0.0102881	0.036715	0.0160985	0.0120219	0.0104384	0.0163934	0.0196813	0.0321058	0.0106572	0.0164294	0.0390244	0.0200873	0.0743534	0.0429923	0.0158562	0.0221402
79	-10.178	-48.0188	-9.954	-47.683	CHEMBL275433	0.0192953	0.127021	0.033557	0.033092	0.0889788	0.0205725	0.0789755	0.0224033	0.120045	0.0146654	0.110664	0.124396	0.142353	0.0219466	0.0219466	0.104862	0.0206278	0.133714	0.0222603	0.0122117	0.021875	0.0891795	0.0117188	0.0213178	0.0121043	0.0579825	0.0320856	0.0909091	0.100437	0.0101103	0.111223	0.237971	0.173554	0.129856	0.128673	0.110119	0.111748	0.0380849	0.0101852	0.102493	0.0128713	0.0197531	0.0367647	0.098718
80	-10.17	-74.6236	NA	NA	CHEMBL3290995	0.0460123	0.015544	0.0441767	0.0359435	0.02194	0.0544444	0.016129	0.0656168	0.0127065	0.0409556	0.0247191	0.00956284	0.0116883	0.0377804	0.0377804	0.0178947	0.0546265	0.0139417	0.052521	0.0268562	0.0662162	0.0154278	0.0793358	0.0335731	0.0455607	0.0251799	0.0125786	0.00840336	0.0136646	0.0413318	0.0191011	0.0133333	0.0126263	0.0134969	0.0244444	0.0311457	0.00829876	0.025572	0.0588928	0.0245399	0.0572519	0.041791	0.0271318	0.0310078
81	-10.168	-66.1	-8.302	-54.3225	CHEMBL3195891	0.0332226	0.0100503	0.0210526	0.0532787	0.027881	0.0335689	0.0166178	0.0258193	0.0109235	0.0479705	0.035649	0.0105263	0.00806452	0.0436433	0.0436433	0.0136519	0.0336581	0.0149105	0.0303286	0.0133245	0.0455487	0.0106952	0.181818	0.0443587	0.0488722	0.0210053	0.0110733	0.00696594	0.0136852	0.0425139	0.0143885	0.00822199	0.00987167	0.0214634	0.0353261	0.025	0.00760135	0.016546	0.0408922	0.0225753	0.0364532	0.0325733	0.016	0.0314319
82	-10.166	-47.9525	-9.374	-46.4144	CHEMBL62035	0.0124224	0.33794	0.0192901	0.0471607	0.291251	0.0199005	0.208791	0.012975	0.382051	0.0092827	0.198995	0.40884	0.394737	0.0122164	0.0122164	0.188571	0.0199501	0.385897	0.0190627	0.00700637	0.0132576	0.237685	0.00697674	0.0124004	0.00857633	0.0440852	0.0146461	0.120165	0.255149	0.00592718	0.292709	0.169663	0.222348	0.375155	0.169096	0.286475	0.330149	0.0967403	0.00682594	0.187963	0.00815956	0.0129672	0.0934959	0.0949074
83	-10.161	-70.9867	-9.145	-69.924	CHEMBL259189	0.0230216	0.542373	0.0271235	0.0825853	0.385113	0.0282227	0.239064	0.0262712	0.412042	0.0217729	0.242654	0.438685	0.487374	0.0248597	0.0248597	0.228417	0.0282875	0.474785	0.0271261	0.0125149	0.0188679	0.279043	0.0154799	0.0252033	0.0213102	0.0483651	0.015625	0.0955556	0.237271	0.0187207	0.477376	0.177846	0.312568	0.461814	0.28128	0.468439	0.353406	0.109943	0.0188383	0.230026	0.0165289	0.0233546	0.10658	0.0618762
84	-10.156	-59.3137	NA	NA	CHEMBL2070506	0.0137615	0.491084	0.0228484	0.0673077	0.552941	0.0187144	0.250836	0.0154827	0.713396	0.015	0.215	0.778157	0.568116	0.0172117	0.0172117	0.206078	0.0187602	0.571225	0.0203284	0.0132743	0.0186567	0.27104	0.0195178	0.0156931	0.0169779	0.0441389	0.0225624	0.117124	0.298144	0.0117057	0.410256	0.173289	0.3	0.533967	0.227455	0.400911	0.398026	0.122234	0.0117845	0.180995	0.0125	0.014275	0.119266	0.0755556
85	-10.156	-51.8639	NA	NA	CHEMBL2112198	0.0152122	0.196512	0.0271783	0.0395257	0.140262	0.0310881	0.161572	0.0242248	0.130152	0.0113339	0.147817	0.136259	0.158371	0.0135257	0.0135257	0.140169	0.0311688	0.153422	0.0297275	0.00980392	0.0157171	0.186047	0.00850547	0.0137363	0.0106383	0.110666	0.0245347	0.111577	0.115668	0.00699301	0.171923	0.467153	0.29419	0.145455	0.303911	0.168495	0.118566	0.06	0.00704225	0.1557	0.0122295	0.0165224	0.0579858	0.134663
86	-10.155	-59.7521	NA	NA	CHEMBL2303935	0.0224359	0.0538618	0.0197161	0.064257	0.0383212	0.0553117	0.0268199	0.0260116	0.0334646	0.0676417	0.0337178	0.0322581	0.0403226	0.0639098	0.0639098	0.0278012	0.0554577	0.0477612	0.0537364	0.023731	0.0286278	0.0284211	0.0345679	0.0649475	0.0739008	0.0250184	0.0116183	0.0167811	0.0259117	0.0661765	0.0526316	0.0432544	0.0528942	0.0475728	0.0585586	0.0630631	0.0320135	0.0201005	0.0696379	0.0371901	0.0353391	0.0268562	0.0194553	0.0279955
87	-10.153	-63.419	-9.961	-62.3079	CHEMBL603335	0.0140187	0.266984	0.0153965	0.0605469	0.179331	0.0241868	0.114721	0.0129991	0.22831	0.00844595	0.116214	0.241463	0.270108	0.0122378	0.0122378	0.110517	0.0242475	0.264947	0.0231629	0.00637349	0.0123223	0.138479	0.00582072	0.0124224	0.00772532	0.0230714	0.0188216	0.0567652	0.135892	0.00508475	0.232848	0.117204	0.195796	0.255682	0.154808	0.228106	0.200576	0.0992608	0.00511945	0.103359	0.00817439	0.0153139	0.0959184	0.033954
88	-10.152	-73.7	-10.028	-68.5731	CHEMBL261530	0.0169014	0.52725	0.0216783	0.0876882	0.374737	0.0269865	0.233831	0.0223881	0.401611	0.0175171	0.236549	0.426814	0.474201	0.0164191	0.0164191	0.223986	0.0270473	0.462275	0.0259553	0.0117578	0.0176619	0.272222	0.0265306	0.0166403	0.0170015	0.0640763	0.0146306	0.0924309	0.232072	0.0129672	0.465784	0.171627	0.305229	0.45	0.274194	0.497778	0.345894	0.109756	0.0130468	0.205932	0.0154096	0.017325	0.108478	0.0595122
89	-10.149	-45.0217	NA	NA	CHEMBL414232	0.0539007	0.0097166	0.0532586	0.0209003	0.0165913	0.0329188	0.0174603	0.0357433	0.00961538	0.04	0.0147601	0.00923594	0.00729927	0.0362934	0.0362934	0.0127479	0.0329912	0.0128308	0.0331453	0.0352319	0.0494552	0.0110733	0.0438247	0.0367762	0.0438125	0.0177778	0.0192582	0.00981675	0.0142744	0.0378788	0.0125647	0.0107438	0.00877193	0.0205859	0.0161409	0.0175695	0.00772472	0.0182876	0.0493066	0.0159501	0.0477733	0.0537334	0.0177994	0.0180505
90	-10.147	-57.1692	NA	NA	CHEMBL3983795	0.0189371	0.0163585	0.0394818	0.0196629	0.0166113	0.0133503	0.0166667	0.0504686	0.0119298	0.0249671	0.0176471	0.0109569	0.0149679	0.0269542	0.0269542	0.015753	0.0133758	0.0147472	0.0141626	0.0242233	0.0228245	0.0163326	0.0148515	0.0265668	0.0212202	0.0182544	0.0267686	0.0117302	0.0145833	0.0190414	0.0177049	0.0151734	0.0147265	0.0130854	0.0201823	0.0187946	0.011257	0.0173536	0.0191419	0.0191832	0.0172295	0.0186635	0.0169492	0.0162917
91	-10.145	-61.39	NA	NA	CHEMBL443288	0.0110935	0.133333	0.0205209	0.0251451	0.126733	0.0109336	0.128421	0.0201149	0.162791	0.00950735	0.0898036	0.171192	0.159551	0.0116175	0.0116175	0.0863758	0.0109612	0.157143	0.010467	0.00778715	0.0126336	0.14269	0.00842359	0.0117967	0.00967458	0.0882813	0.0175292	0.218464	0.154428	0.00607112	0.118611	0.194575	0.294479	0.154011	0.21259	0.118483	0.119744	0.243873	0.00611354	0.0581788	0.00743494	0.0108865	0.106653	0.169427
92	-10.142	-37.7991	NA	NA	CHEMBL62796	0.0115037	0.157526	0.0212766	0.0304569	0.111902	0.0293594	0.116304	0.02	0.14726	0.00898473	0.12337	0.154878	0.175	0.0111628	0.0111628	0.11692	0.029438	0.165318	0.0280374	0.00802139	0.0132114	0.13382	0.00762389	0.0113422	0.00730594	0.0870968	0.0182134	0.142857	0.141583	0.00541028	0.137755	0.491525	0.335979	0.160494	0.243124	0.136136	0.138996	0.0385439	0.00544959	0.124535	0.00775946	0.0120968	0.0383023	0.2125
93	-10.142	-54.4242	NA	NA	CHEMBL610382	0.0170147	0.914591	0.0246154	0.0827586	0.55277	0.0247729	0.319477	0.0193906	0.473613	0.0134341	0.308696	0.50731	0.572687	0.0164931	0.0164931	0.329461	0.0248344	0.557775	0.0245447	0.0114358	0.0159774	0.378562	0.0138728	0.0149516	0.0110733	0.0678598	0.0328407	0.102894	0.269187	0.00841043	0.683989	0.196815	0.35396	0.529412	0.339956	0.665301	0.395143	0.144408	0.0084674	0.258755	0.012624	0.0174772	0.139413	0.0598007
94	-10.138	-51.1229	-8.235	-48.1059	CHEMBL3604362	0.0209465	0.126569	0.0206738	0.0289991	0.120837	0.0122249	0.122099	0.027907	0.154661	0.0117253	0.0875451	0.159551	0.150215	0.021796	0.021796	0.0843373	0.0122549	0.146905	0.0125098	0.00822785	0.0169173	0.133779	0.0138568	0.020318	0.011925	0.0406681	0.0194332	0.102811	0.145661	0.00840336	0.113173	0.08	0.13354	0.144172	0.0995475	0.116194	0.113556	0.207094	0.00846024	0.0580065	0.0098832	0.0205636	0.0978809	0.0656285
95	-10.128	-69.585	NA	NA	CHEMBL2413445	0.0242305	0.204545	0.02	0.0732484	0.15	0.024055	0.0906175	0.0188253	0.176781	0.0217544	0.097432	0.182994	0.206581	0.0237924	0.0237924	0.0967273	0.0241047	0.202691	0.0238885	0.0104281	0.0160428	0.106737	0.0301921	0.0196221	0.0213371	0.0275061	0.0203114	0.0478345	0.107755	0.0190007	0.19177	0.091443	0.149829	0.198072	0.127988	0.192526	0.160276	0.0831255	0.0191083	0.085855	0.0208333	0.0251775	0.0809061	0.0307692
96	-10.121	-59.4809	-9.778	-59.3372	CHEMBL598	0.0112269	0.381081	0.0207668	0.0817805	0.253348	0.0241588	0.158991	0.0204082	0.321839	0.00874891	0.158107	0.343879	0.383673	0.0108597	0.0108597	0.149809	0.0242215	0.373016	0.0231023	0.0078637	0.0128205	0.193548	0.00734394	0.0110294	0.00800712	0.0927835	0.0177515	0.228332	0.186937	0.00526778	0.326767	0.427754	0.790017	0.360614	0.565452	0.322361	0.275026	0.0729614	0.00530504	0.134492	0.00754006	0.011811	0.0726895	0.174252
97	-10.12	-67.2616	-9.898	-61.3807	CHEMBL604657	0.0126183	0.588146	0.0211931	0.139808	0.44697	0.0219595	0.281139	0.01322	0.586207	0.011178	0.246546	0.639344	0.699346	0.015138	0.015138	0.234171	0.0220152	0.676145	0.0226721	0.00904977	0.0164569	0.30984	0.0119617	0.0135379	0.0104895	0.0470852	0.0157285	0.125945	0.336228	0.00776532	0.495519	0.211151	0.362821	0.65449	0.27616	0.483146	0.478417	0.121711	0.00781929	0.207457	0.0101758	0.0131681	0.11746	0.0792541
98	-10.106	-55.1275	-9.939	-53.9298	CHEMBL275032	0.012215	0.354926	0.0194175	0.0544148	0.251416	0.0493716	0.257869	0.0137525	0.332896	0.00888889	0.223784	0.356436	0.401122	0.0119705	0.0119705	0.211224	0.049505	0.374663	0.0471294	0.00662252	0.0130522	0.302069	0.00625	0.0121609	0.00904977	0.0493827	0.015411	0.0761589	0.311392	0.00535236	0.304398	0.505376	0.232811	0.361979	0.178535	0.297511	0.285868	0.0779363	0.00539084	0.235592	0.00767018	0.0127898	0.0752119	0.0858896
99	-10.102	-45.5976	-8.718	-45.005	CHEMBL194882	0.0735971	0.0119956	0.0763636	0.0171123	0.0157947	0.0489443	0.0115546	0.136742	0.00749465	0.0474777	0.0262391	0.00799087	0.00764192	0.0428135	0.0428135	0.0127621	0.0490857	0.00962567	0.0465753	0.0233877	0.0602273	0.0128355	0.0534682	0.0435685	0.0287129	0.0182395	0.0202206	0.00823723	0.00734523	0.0334317	0.0135005	0.0111857	0.0106838	0.00726895	0.0329457	0.0180608	0.00631199	0.0179775	0.0378109	0.0389846	0.0383387	0.0720072	0.0173348	0.0188917
100	-10.097	-54.3108	-9.999	-52.6652	CHEMBL2311161	0.0118017	0.310388	0.0195618	0.0348162	0.230439	0.0176322	0.185104	0.0131951	0.308642	0.00856164	0.680973	0.328912	0.346253	0.0124113	0.0124113	0.6313	0.0176768	0.338791	0.016881	0.0083871	0.0134875	0.209559	0.00712589	0.0126013	0.0078329	0.0438988	0.0157025	0.126678	0.228929	0.00515464	0.26898	0.169143	0.20339	0.326431	0.153846	0.26327	0.277146	0.0974304	0.00519031	0.247535	0.00829493	0.0131477	0.0941055	0.080326
The docking/Prime-MMGBSA scores in each row correspond to the compound_ID mentioned in column F of that particular row. The cells filled with yellow colour in the 'Compound_ID' column are the molecules which have been reported as initial hits while screening the compound library against both the conformers; the green and blue highlighted cells contain the molecules that have been obtained as init…
[truncated: 56 more columns]
